# Supplementary material for: Photosynthesis-inspired H2 generation using a chlorophyll-loaded liposomal nanoplatform to detect and scavenge excess ROS
Source: Nat Commun. 2020 Jan 27;11:534. doi: 10.1038/s41467-020-14413-x (PMC6985250; doi:10.1038/s41467-020-14413-x)
Supplement: Supplementary file 4 — Source Data [file 41467_2020_14413_MOESM4_ESM.xlsx]

## Sheet: Fig 3b
Figure 3b	wavenumber	OA-UCNPs	Cit-UCNPs
	399.193	0	0
	400.157	47.4291	0
	401.121	53.1907	0
	402.085	58.1587	0
	403.05	61.9785	0
	404.014	64.5787	0
	404.978	65.7392	0
	405.942	65.0889	0
	406.906	62.4595	0
	407.871	58.2338	0
	408.835	53.069	0
	409.799	48.4844	0
	410.763	45.4126	0
	411.728	44.1578	0
	412.692	45.9497	0
	413.656	50.5625	0
	414.62	56.3719	0
	415.585	61.6031	0
	416.549	64.2979	0
	417.513	65.2124	0
	418.477	64.2242	0
	419.442	62.2034	0
	420.406	59.6192	0
	421.37	56.2703	0
	422.334	52.9689	0
	423.298	52.0163	0
	424.263	52.0184	0
	425.227	51.3088	0
	426.191	51.2164	0
	427.155	51.6584	0
	428.12	52.3385	0
	429.084	52.4977	0
	430.048	51.2262	0
	431.012	47.4566	0
	431.976	45.6391	0
	432.941	43.9145	0
	433.905	43.6521	0
	434.869	45.1398	0
	435.834	47.8793	0
	436.798	51.0389	0
	437.762	53.8178	0
	438.726	55.481	0
	439.69	58.1444	0
	440.655	58.3282	0
	441.619	61.266	0
	442.583	62.8234	0
	443.547	64.4788	0
	444.512	64.5593	0
	445.476	63.7099	0
	446.44	62.5545	0
	447.404	61.249	0
	448.368	61.0509	0
	449.333	58.09	0
	450.297	61.3113	0
	451.261	65.0322	0
	452.225	66.0512	0
	453.19	65.4058	0
	454.154	63.3302	0
	455.118	61.0247	0
	456.082	60.2502	0
	457.047	62.1108	0
	458.011	65.8154	0
	458.975	70.4973	0
	459.939	74.7586	0
	460.904	78.1383	0
	461.868	80.3891	0
	462.832	81.2868	0
	463.796	80.6332	0
	464.76	79.5384	0
	465.725	78.9963	0
	466.689	80.2239	0
	467.653	79.2409	0
	468.617	78.2314	0
	469.582	77.4872	0
	470.546	76.7197	0
	471.51	77.6311	0
	472.474	80.6487	0
	473.439	83.6184	0
	474.403	85.6286	0
	475.367	89.4682	0
	476.331	90.122	0
	477.296	89.0609	0
	478.26	85.8296	0
	479.224	81.4456	0
	480.188	77.125	0
	481.152	73.6863	0
	482.117	71.4193	0
	483.081	70.2284	0
	484.045	69.8753	0
	485.009	69.2069	0
	485.974	69.5636	0
	486.938	69.6147	0
	487.902	69.0849	0
	488.866	67.8789	0
	489.831	66.205	0
	490.795	64.4752	0
	491.759	63.0917	0
	492.723	62.4367	0
	493.688	62.7796	0
	494.652	63.8711	0
	495.616	65.0773	0
	496.58	68.2711	0
	497.544	68.8055	0
	498.509	70.1221	0
	499.473	69.0843	0
	500.437	68.3171	0
	501.401	70.2772	0
	502.366	73.7512	0
	503.33	80.9108	0
	504.294	88.1827	0
	505.258	91.5286	0
	506.223	90.4036	0
	507.187	87.859	0
	508.151	83.1704	0
	509.115	79.8701	0
	510.079	76.5951	0
	511.044	77.2154	0
	512.008	73.6643	0
	512.972	70.0037	0
	513.936	66.1175	0
	514.901	62.8012	0
	515.865	59.5098	0
	516.829	59.3549	0
	517.793	60.1259	0
	518.758	64.4069	0
	519.722	71.3771	0
	520.686	79.7077	0
	521.65	86.5916	0
	522.615	91.9964	0
	523.579	97.3933	0
	524.543	101.154	0
	525.507	103.368	0
	526.471	107.873	0
	527.436	110.259	0
	528.4	112.735	0
	529.364	115.777	0
	530.328	119.024	0
	531.293	121.838	0
	532.257	123.272	0
	533.221	122.54	0
	534.185	119.677	0
	535.149	115.429	0
	536.114	110.591	0
	537.078	105.693	0
	538.042	98.6887	0
	539.006	94.2804	0
	539.971	89.4956	0
	540.935	85.6064	0
	541.899	83.503	0
	542.863	83.2726	0
	543.828	84.6364	0
	544.792	87.1732	0
	545.756	90.4996	0
	546.72	93.0807	0
	547.685	96.4996	0
	548.649	98.9353	0
	549.613	99.9264	0
	550.577	99.5092	0
	551.542	98.514	0
	552.506	97.2624	0
	553.47	94.8311	0
	554.434	92.2472	0
	555.398	89.8884	0
	556.363	88.2333	0
	557.327	87.6237	0
	558.291	87.9716	0
	559.255	88.8751	0
	560.22	88.9705	0
	561.184	89.3919	0
	562.148	89.4236	0
	563.112	88.8363	0
	564.077	87.2746	0
	565.041	85.5904	0
	566.005	84.0205	0
	566.969	82.5791	0
	567.933	80.1681	0
	568.898	78.7611	0
	569.862	77.314	0
	570.826	75.8258	0
	571.79	75.2579	0
	572.755	75.5973	0
	573.719	76.8378	0
	574.683	78.8057	0
	575.647	81.2794	0
	576.612	84.0532	0
	577.576	86.9199	0
	578.54	89.6388	0
	579.504	91.9451	0
	580.468	93.6318	0
	581.433	94.6053	0
	582.397	94.9015	0
	583.361	94.6483	0
	584.325	94.0395	0
	585.29	93.3009	0
	586.254	92.6562	0
	587.218	92.2799	0
	588.182	92.2734	0
	589.147	92.6345	0
	590.111	93.2937	0
	591.075	94.1314	0
	592.039	95.0127	0
	593.004	95.8187	0
	593.968	96.4719	0
	594.932	96.9452	0
	595.896	97.2572	0
	596.861	97.4528	0
	597.825	97.5825	0
	598.789	97.6861	0
	599.753	97.7847	0
	600.717	97.8818	0
	601.682	97.9703	0
	602.646	98.04	0
	603.61	98.0862	0
	604.574	98.1137	0
	605.539	98.1355	0
	606.503	98.1672	0
	607.467	98.2199	0
	608.431	98.2946	0
	609.395	98.381	0
	610.36	98.4599	0
	611.324	98.5113	0
	612.288	98.5219	0
	613.252	98.4922	0
	614.217	98.4358	0
	615.181	98.3765	0
	616.145	98.34	0
	617.109	98.3461	0
	618.074	98.401	0
	619.038	98.4974	0
	620.002	98.6173	0
	620.966	98.7401	0
	621.931	98.8495	0
	622.895	98.9381	0
	623.859	99.0062	0
	624.823	99.058	0
	625.788	99.0962	0
	626.752	99.1174	0
	627.716	99.1116	0
	628.68	99.0665	0
	629.644	98.9723	0
	630.609	98.827	0
	631.573	98.6395	0
	632.537	98.4296	0
	633.501	98.2232	0
	634.466	98.0463	0
	635.43	97.9196	0
	636.394	97.8545	0
	637.358	97.8521	0
	638.322	97.9073	0
	639.287	98.0109	0
	640.251	98.1512	0
	641.215	98.3131	0
	642.179	98.4777	0
	643.144	98.6245	0
	644.108	98.7352	0
	645.072	98.7978	0
	646.036	98.8109	0
	647.001	98.7836	0
	647.965	98.7336	0
	648.929	98.6814	0
	649.893	98.6431	98.2613
	650.857	98.6264	98.5215
	651.822	98.6287	98.7202
	652.786	98.6402	98.8488
	653.75	98.6492	98.9082
	654.715	98.6469	98.9043
	655.679	98.6306	98.846
	656.643	98.6021	98.7449
	657.607	98.5664	98.6163
	658.571	98.5292	98.4786
	659.536	98.4938	98.3479
	660.5	98.4621	98.2361
	661.464	98.435	98.1484
	662.428	98.4141	98.0859
	663.393	98.4051	98.0482
	664.357	98.4166	98.0377
	665.321	98.4596	98.0613
	666.285	98.5439	98.129
	667.25	98.6708	98.2474
	668.214	98.8275	98.4103
	669.178	98.9897	98.5953
	670.142	99.1319	98.7713
	671.106	99.2375	98.9116
	672.071	99.3025	99.0019
	673.035	99.3314	99.0412
	673.999	99.3342	99.038
	674.963	99.3224	99.0065
	675.928	99.3075	98.9627
	676.892	99.2993	98.9217
	677.856	99.3043	98.8943
	678.82	99.3246	98.8849
	679.784	99.3572	98.8918
	680.749	99.395	98.9093
	681.713	99.4294	98.9315
	682.677	99.4527	98.9551
	683.641	99.4603	98.9796
	684.606	99.4518	99.006
	685.57	99.4304	99.0355
	686.534	99.4028	99.0669
	687.498	99.376	99.0968
	688.463	99.3558	99.1207
	689.427	99.3453	99.1349
	690.391	99.3445	99.138
	691.355	99.3505	99.1321
	692.32	99.3593	99.1216
	693.284	99.367	99.112
	694.248	99.3709	99.1079
	695.212	99.3697	99.1115
	696.177	99.3637	99.1226
	697.141	99.3544	99.1393
	698.105	99.3432	99.159
	699.069	99.3316	99.1795
	700.033	99.3206	99.1995
	700.998	99.311	99.2185
	701.962	99.3035	99.2363
	702.926	99.2984	99.2518
	703.89	99.2957	99.2631
	704.855	99.2949	99.2681
	705.819	99.2943	99.2652
	706.783	99.2915	99.2544
	707.747	99.2832	99.2377
	708.712	99.2667	99.2196
	709.676	99.24	99.2052
	710.64	99.2025	99.1992
	711.604	99.1556	99.2044
	712.568	99.102	99.2206
	713.533	99.0448	99.2451
	714.497	98.9869	99.2733
	715.461	98.9303	99.2998
	716.425	98.8765	99.3203
	717.39	98.8261	99.3324
	718.354	98.7801	99.3359
	719.318	98.7399	99.3326
	720.282	98.7079	99.326
	721.247	98.6866	99.32
	722.211	98.6784	99.3182
	723.175	98.6847	99.3233
	724.139	98.7052	99.3367
	725.104	98.7386	99.3588
	726.068	98.7825	99.3884
	727.032	98.8343	99.4231
	727.996	98.8912	99.4594
	728.96	98.951	99.4933
	729.925	99.0114	99.5203
	730.889	99.07	99.5367
	731.853	99.1243	99.5397
	732.817	99.1723	99.5286
	733.782	99.2128	99.5042
	734.746	99.2464	99.4691
	735.71	99.2755	99.4272
	736.674	99.3038	99.3825
	737.639	99.335	99.3391
	738.603	99.3711	99.3001
	739.567	99.4117	99.2682
	740.531	99.4536	99.2447
	741.495	99.4916	99.2307
	742.46	99.5204	99.2261
	743.424	99.5369	99.2305
	744.388	99.5408	99.2426
	745.352	99.5347	99.2609
	746.317	99.523	99.2829
	747.281	99.5101	99.3063
	748.245	99.4993	99.3289
	749.209	99.4917	99.3489
	750.174	99.4873	99.3659
	751.138	99.4856	99.3799
	752.102	99.4875	99.3918
	753.066	99.4942	99.4017
	754.03	99.5075	99.4094
	754.995	99.5273	99.4132
	755.959	99.5516	99.4112
	756.923	99.5751	99.4014
	757.888	99.5915	99.3833
	758.852	99.5952	99.3585
	759.816	99.5835	99.3308
	760.78	99.5582	99.3057
	761.744	99.5251	99.2892
	762.709	99.4925	99.2857
	763.673	99.4686	99.2977
	764.637	99.459	99.324
	765.601	99.4655	99.3608
	766.566	99.4861	99.4023
	767.53	99.5162	99.4425
	768.494	99.5501	99.4765
	769.458	99.5827	99.5011
	770.423	99.6102	99.5155
	771.387	99.6305	99.5211
	772.351	99.6424	99.5204
	773.315	99.6456	99.5163
	774.279	99.6406	99.5114
	775.244	99.6286	99.5076
	776.208	99.6118	99.5062
	777.172	99.5931	99.5073
	778.136	99.5761	99.5112
	779.101	99.5641	99.5178
	780.065	99.5593	99.5273
	781.029	99.5623	99.54
	781.993	99.5722	99.5559
	782.957	99.587	99.5751
	783.922	99.6047	99.5968
	784.886	99.624	99.6196
	785.85	99.6444	99.6417
	786.814	99.6667	99.6609
	787.779	99.6917	99.6756
	788.743	99.7202	99.6847
	789.707	99.7517	99.6885
	790.671	99.7852	99.6878
	791.636	99.8185	99.6842
	792.6	99.8494	99.6793
	793.564	99.8756	99.674
	794.528	99.8959	99.6687
	795.493	99.9095	99.6631
	796.457	99.9167	99.6568
	797.421	99.9184	99.6496
	798.385	99.9161	99.6418
	799.35	99.9116	99.6341
	800.314	99.9065	99.6277
	801.278	99.9021	99.6231
	802.242	99.8989	99.6206
	803.206	99.8969	99.6198
	804.171	99.8953	99.62
	805.135	99.8932	99.6206
	806.099	99.8899	99.622
	807.063	99.8854	99.6247
	808.028	99.88	99.6298
	808.992	99.8745	99.6378
	809.956	99.8694	99.6487
	810.92	99.8645	99.6611
	811.885	99.8589	99.6729
	812.849	99.8513	99.6821
	813.813	99.8411	99.6873
	814.777	99.8282	99.6882
	815.741	99.8141	99.6861
	816.706	99.801	99.6831
	817.67	99.7913	99.6814
	818.634	99.7871	99.6826
	819.598	99.7888	99.687
	820.563	99.796	99.6937
	821.527	99.8072	99.7012
	822.491	99.8209	99.7079
	823.455	99.8361	99.7129
	824.42	99.8529	99.7169
	825.384	99.8716	99.7212
	826.348	99.8924	99.7277
	827.312	99.9149	99.7382
	828.277	99.9376	99.7534
	829.241	99.9583	99.773
	830.205	99.9747	99.7951
	831.169	99.9849	99.8173
	832.134	99.9883	99.837
	833.098	99.9851	99.8519
	834.062	99.9759	99.8606
	835.026	99.9615	99.8627
	835.99	99.9425	99.8588
	836.955	99.9193	99.8498
	837.919	99.893	99.8369
	838.883	99.8658	99.8213
	839.847	99.8409	99.804
	840.812	99.8222	99.7859
	841.776	99.8131	99.7679
	842.74	99.8149	99.751
	843.704	99.8264	99.7362
	844.668	99.844	99.7242
	845.633	99.8634	99.7154
	846.597	99.8802	99.7096
	847.561	99.892	99.7061
	848.525	99.8986	99.7038
	849.49	99.9014	99.7017
	850.454	99.9025	99.6992
	851.418	99.9033	99.6965
	852.382	99.9041	99.6945
	853.347	99.9042	99.6945
	854.311	99.9018	99.698
	855.275	99.8958	99.7061
	856.239	99.8858	99.7189
	857.204	99.873	99.7358
	858.168	99.8594	99.7555
	859.132	99.8477	99.7762
	860.096	99.8399	99.7962
	861.061	99.8374	99.8143
	862.025	99.8401	99.8296
	862.989	99.847	99.8421
	863.953	99.8563	99.8522
	864.917	99.8664	99.861
	865.882	99.8758	99.8693
	866.846	99.884	99.8785
	867.81	99.8911	99.8894
	868.774	99.8977	99.9026
	869.739	99.9048	99.918
	870.703	99.913	99.9347
	871.667	99.9226	99.9514
	872.631	99.9333	99.9662
	873.596	99.9443	99.9775
	874.56	99.9547	99.9842
	875.524	99.9638	99.9861
	876.488	99.971	99.984
	877.452	99.9765	99.9793
	878.417	99.9803	99.9738
	879.381	99.9826	99.9689
	880.345	99.9835	99.9652
	881.309	99.9829	99.9627
	882.274	99.9809	99.9606
	883.238	99.9777	99.9581
	884.202	99.974	99.9544
	885.166	99.9707	99.9499
	886.131	99.9689	99.9452
	887.095	99.9694	99.9416
	888.059	99.9721	99.9403
	889.023	99.9762	99.9421
	889.987	99.98	99.9468
	890.952	99.9821	99.9534
	891.916	99.9812	99.9601
	892.88	99.977	99.9653
	893.844	99.9703	99.9675
	894.809	99.9628	99.9659
	895.773	99.956	99.9607
	896.737	99.951	99.9526
	897.701	99.9479	99.943
	898.666	99.946	99.9329
	899.63	99.9436	99.9235
	900.594	99.9395	99.9155
	901.558	99.9327	99.9097
	902.523	99.9234	99.9065
	903.487	99.9128	99.9062
	904.451	99.9024	99.9093
	905.415	99.8941	99.916
	906.38	99.8893	99.9263
	907.344	99.8887	99.9396
	908.308	99.892	99.9549
	909.272	99.8984	99.9708
	910.236	99.9064	99.9859
	911.201	99.9147	99.9992
	912.165	99.9219	100.01
	913.129	99.9274	100.018
	914.093	99.9305	100.025
	915.058	99.9312	100.03
	916.022	99.9297	100.035
	916.986	99.9262	100.04
	917.95	99.9211	100.045
	918.915	99.9149	100.05
	919.879	99.9082	100.054
	920.843	99.9015	100.058
	921.807	99.8959	100.06
	922.771	99.8921	100.062
	923.736	99.8907	100.063
	924.7	99.8919	100.064
	925.664	99.8953	100.063
	926.628	99.8997	100.063
	927.593	99.9035	100.061
	928.557	99.9054	100.06
	929.521	99.9046	100.06
	930.485	99.9008	100.061
	931.45	99.8949	100.064
	932.414	99.8879	100.07
	933.378	99.8812	100.078
	934.342	99.8754	100.088
	935.307	99.8707	100.098
	936.271	99.8666	100.107
	937.235	99.8625	100.113
	938.199	99.8582	100.114
	939.163	99.8539	100.112
	940.128	99.8503	100.106
	941.092	99.8487	100.098
	942.056	99.8497	100.089
	943.02	99.8534	100.081
	943.985	99.8594	100.076
	944.949	99.8664	100.076
	945.913	99.8729	100.08
	946.877	99.8777	100.088
	947.842	99.8799	100.1
	948.806	99.8794	100.113
	949.77	99.8759	100.125
	950.734	99.8695	100.134
	951.698	99.8598	100.14
	952.663	99.8465	100.142
	953.627	99.8294	100.141
	954.591	99.8085	100.138
	955.555	99.7841	100.134
	956.52	99.7569	100.13
	957.484	99.7278	100.128
	958.448	99.6974	100.128
	959.412	99.6664	100.129
	960.377	99.6353	100.133
	961.341	99.6047	100.138
	962.305	99.5755	100.147
	963.269	99.5493	100.158
	964.234	99.5274	100.171
	965.198	99.5113	100.184
	966.162	99.5015	100.197
	967.126	99.4979	100.208
	968.091	99.499	100.214
	969.055	99.5028	100.217
	970.019	99.5073	100.215
	970.983	99.5105	100.21
	971.947	99.5113	100.202
	972.912	99.5098	100.194
	973.876	99.5064	100.184
	974.84	99.5024	100.174
	975.804	99.4995	100.165
	976.769	99.499	100.155
	977.733	99.5017	100.146
	978.697	99.5081	100.139
	979.661	99.5179	100.134
	980.625	99.5303	100.132
	981.59	99.5441	100.133
	982.554	99.5582	100.136
	983.518	99.5716	100.141
	984.482	99.5835	100.146
	985.447	99.5939	100.15
	986.411	99.6032	100.153
	987.375	99.6119	100.153
	988.339	99.6206	100.151
	989.304	99.6295	100.147
	990.268	99.6388	100.141
	991.232	99.6482	100.135
	992.196	99.6576	100.129
	993.16	99.6668	100.125
	994.125	99.6758	100.121
	995.089	99.6844	100.12
	996.053	99.6925	100.122
	997.018	99.6997	100.125
	997.982	99.7057	100.131
	998.946	99.7103	100.137
	999.91	99.7135	100.144
	1000.87	99.7158	100.15
	1001.84	99.7178	100.155
	1002.8	99.7203	100.159
	1003.77	99.7236	100.164
	1004.73	99.7275	100.168
	1005.7	99.7318	100.173
	1006.66	99.7356	100.177
	1007.62	99.7382	100.18
	1008.59	99.7394	100.181
	1009.55	99.739	100.179
	1010.52	99.7374	100.174
	1011.48	99.7348	100.167
	1012.45	99.7315	100.158
	1013.41	99.7275	100.15
	1014.37	99.7225	100.144
	1015.34	99.7169	100.139
	1016.3	99.7108	100.138
	1017.27	99.7048	100.139
	1018.23	99.6997	100.141
	1019.2	99.6957	100.143
	1020.16	99.6929	100.143
	1021.12	99.6907	100.14
	1022.09	99.6884	100.133
	1023.05	99.6855	100.123
	1024.02	99.6818	100.109
	1024.98	99.6774	100.094
	1025.94	99.6731	100.081
	1026.91	99.6693	100.07
	1027.87	99.6662	100.065
	1028.84	99.6634	100.064
	1029.8	99.6604	100.069
	1030.77	99.6565	100.076
	1031.73	99.6515	100.085
	1032.69	99.6457	100.094
	1033.66	99.6401	100.1
	1034.62	99.6359	100.102
	1035.59	99.6338	100.1
	1036.55	99.6344	100.094
	1037.52	99.6377	100.085
	1038.48	99.6434	100.072
	1039.44	99.6507	100.058
	1040.41	99.6591	100.043
	1041.37	99.668	100.028
	1042.34	99.6764	100.014
	1043.3	99.6834	100.001
	1044.27	99.6879	99.9893
	1045.23	99.6891	99.9786
	1046.19	99.6866	99.9689
	1047.16	99.6809	99.96
	1048.12	99.6731	99.9518
	1049.09	99.6649	99.9444
	1050.05	99.6579	99.9378
	1051.02	99.6531	99.932
	1051.98	99.6507	99.927
	1052.94	99.6502	99.9228
	1053.91	99.651	99.9193
	1054.87	99.6525	99.9164
	1055.84	99.6548	99.9138
	1056.8	99.6583	99.9115
	1057.76	99.6634	99.9091
	1058.73	99.6701	99.9061
	1059.69	99.6776	99.9021
	1060.66	99.6848	99.8967
	1061.62	99.69	99.8897
	1062.59	99.6923	99.8814
	1063.55	99.6914	99.8724
	1064.51	99.6882	99.8638
	1065.48	99.6839	99.8563
	1066.44	99.6799	99.8505
	1067.41	99.677	99.8464
	1068.37	99.6753	99.8435
	1069.34	99.6741	99.8411
	1070.3	99.6725	99.8382
	1071.26	99.6698	99.8345
	1072.23	99.6655	99.8298
	1073.19	99.66	99.8245
	1074.16	99.6535	99.8191
	1075.12	99.6463	99.8141
	1076.09	99.6385	99.8098
	1077.05	99.63	99.8065
	1078.01	99.6208	99.8041
	1078.98	99.6111	99.8027
	1079.94	99.6015	99.8028
	1080.91	99.5931	99.8046
	1081.87	99.5865	99.8086
	1082.83	99.5825	99.815
	1083.8	99.581	99.8236
	1084.76	99.5818	99.8337
	1085.73	99.5843	99.8446
	1086.69	99.588	99.8551
	1087.65	99.5926	99.8644
	1088.62	99.598	99.872
	1089.58	99.604	99.8774
	1090.55	99.6104	99.8807
	1091.51	99.6165	99.882
	1092.48	99.6219	99.8815
	1093.44	99.6261	99.8798
	1094.4	99.6289	99.8775
	1095.37	99.6308	99.8757
	1096.33	99.6323	99.8753
	1097.3	99.634	99.8772
	1098.26	99.6362	99.8817
	1099.23	99.6387	99.8891
	1100.19	99.6412	99.899
	1101.15	99.643	99.9103
	1102.12	99.6437	99.9224
	1103.08	99.6431	99.9341
	1104.05	99.6412	99.9448
	1105.01	99.6384	99.954
	1105.98	99.6347	99.9615
	1106.94	99.6306	99.9672
	1107.9	99.6263	99.9712
	1108.87	99.6224	99.9738
	1109.83	99.6195	99.9759
	1110.8	99.6182	99.9781
	1111.76	99.6188	99.9813
	1112.72	99.6212	99.986
	1113.69	99.6248	99.9922
	1114.65	99.6287	99.999
	1115.62	99.6319	100.005
	1116.58	99.6341	100.01
	1117.55	99.6355	100.012
	1118.51	99.6371	100.012
	1119.47	99.6396	100.01
	1120.44	99.6441	100.007
	1121.4	99.6505	100.007
	1122.37	99.6582	100.008
	1123.33	99.6663	100.013
	1124.3	99.6739	100.02
	1125.26	99.6803	100.028
	1126.22	99.6859	100.034
	1127.19	99.691	100.039
	1128.15	99.6961	100.041
	1129.12	99.7011	100.041
	1130.08	99.7054	100.04
	1131.05	99.7081	100.038
	1132.01	99.7084	100.037
	1132.97	99.7061	100.037
	1133.94	99.702	100.038
	1134.9	99.6976	100.038
	1135.87	99.6946	100.039
	1136.83	99.6942	100.039
	1137.8	99.6969	100.04
	1138.76	99.7021	100.04
	1139.72	99.7088	100.041
	1140.69	99.716	100.044
	1141.65	99.7229	100.047
	1142.62	99.7295	100.05
	1143.58	99.7361	100.055
	1144.55	99.7435	100.059
	1145.51	99.7516	100.065
	1146.47	99.7601	100.07
	1147.44	99.7684	100.076
	1148.4	99.7756	100.082
	1149.37	99.7813	100.087
	1150.33	99.7856	100.091
	1151.3	99.7889	100.094
	1152.26	99.7919	100.096
	1153.22	99.7952	100.096
	1154.19	99.7987	100.095
	1155.15	99.8024	100.094
	1156.12	99.8054	100.092
	1157.08	99.8077	100.092
	1158.04	99.8089	100.092
	1159.01	99.8094	100.094
	1159.97	99.8094	100.096
	1160.94	99.8092	100.098
	1161.9	99.8086	100.101
	1162.87	99.8075	100.103
	1163.83	99.8053	100.104
	1164.79	99.802	100.103
	1165.76	99.7976	100.101
	1166.72	99.7924	100.097
	1167.69	99.787	100.092
	1168.65	99.7817	100.087
	1169.62	99.7768	100.082
	1170.58	99.7721	100.079
	1171.54	99.7671	100.078
	1172.51	99.7616	100.078
	1173.47	99.7554	100.081
	1174.44	99.7488	100.085
	1175.4	99.7422	100.089
	1176.37	99.7362	100.094
	1177.33	99.7309	100.098
	1178.29	99.7264	100.102
	1179.26	99.7223	100.103
	1180.22	99.7181	100.103
	1181.19	99.7131	100.102
	1182.15	99.7071	100.1
	1183.12	99.6998	100.097
	1184.08	99.6919	100.094
	1185.04	99.6838	100.092
	1186.01	99.6766	100.092
	1186.97	99.6712	100.094
	1187.94	99.6682	100.097
	1188.9	99.668	100.101
	1189.86	99.6703	100.105
	1190.83	99.6746	100.11
	1191.79	99.6799	100.114
	1192.76	99.6851	100.117
	1193.72	99.6892	100.119
	1194.68	99.6916	100.119
	1195.65	99.6921	100.118
	1196.61	99.6907	100.117
	1197.58	99.6879	100.116
	1198.54	99.6844	100.115
	1199.51	99.6807	100.115
	1200.47	99.6772	100.116
	1201.43	99.6743	100.118
	1202.4	99.672	100.12
	1203.36	99.6701	100.123
	1204.33	99.6683	100.126
	1205.29	99.6662	100.129
	1206.26	99.6636	100.133
	1207.22	99.6602	100.136
	1208.18	99.6563	100.139
	1209.15	99.6525	100.142
	1210.11	99.6498	100.145
	1211.08	99.649	100.146
	1212.04	99.6509	100.146
	1213.01	99.6557	100.144
	1213.97	99.663	100.141
	1214.93	99.6717	100.137
	1215.9	99.6806	100.133
	1216.86	99.6885	100.129
	1217.83	99.6944	100.126
	1218.79	99.698	100.123
	1219.76	99.6994	100.121
	1220.72	99.6987	100.12
	1221.68	99.6962	100.119
	1222.65	99.6919	100.118
	1223.61	99.686	100.116
	1224.58	99.6788	100.114
	1225.54	99.6705	100.111
	1226.51	99.6621	100.108
	1227.47	99.6545	100.104
	1228.43	99.6489	100.1
	1229.4	99.6457	100.097
	1230.36	99.645	100.094
	1231.33	99.6462	100.093
	1232.29	99.6482	100.092
	1233.26	99.6494	100.091
	1234.22	99.6489	100.089
	1235.18	99.6459	100.086
	1236.15	99.6402	100.082
	1237.11	99.6324	100.076
	1238.08	99.6232	100.069
	1239.04	99.6137	100.062
	1240	99.6047	100.055
	1240.97	99.5968	100.05
	1241.93	99.5906	100.046
	1242.9	99.586	100.043
	1243.86	99.583	100.041
	1244.83	99.5814	100.041
	1245.79	99.5813	100.041
	1246.75	99.5823	100.042
	1247.72	99.5842	100.043
	1248.68	99.5867	100.045
	1249.65	99.589	100.047
	1250.61	99.5905	100.049
	1251.58	99.5902	100.051
	1252.54	99.5878	100.052
	1253.5	99.5831	100.052
	1254.47	99.5766	100.051
	1255.43	99.5692	100.051
	1256.4	99.562	100.05
	1257.36	99.5561	100.05
	1258.33	99.5519	100.049
	1259.29	99.5491	100.048
	1260.25	99.547	100.047
	1261.22	99.5449	100.045
	1262.18	99.5419	100.043
	1263.15	99.5379	100.04
	1264.11	99.5331	100.039
	1265.07	99.528	100.039
	1266.04	99.5233	100.041
	1267	99.519	100.045
	1267.97	99.5151	100.052
	1268.93	99.511	100.06
	1269.9	99.5065	100.069
	1270.86	99.5015	100.077
	1271.82	99.4965	100.085
	1272.79	99.492	100.092
	1273.75	99.4886	100.097
	1274.72	99.4862	100.101
	1275.68	99.4843	100.104
	1276.64	99.4821	100.107
	1277.61	99.4786	100.109
	1278.57	99.4734	100.112
	1279.54	99.4665	100.114
	1280.5	99.4588	100.115
	1281.47	99.4513	100.116
	1282.43	99.4452	100.117
	1283.39	99.4411	100.117
	1284.36	99.4392	100.118
	1285.32	99.439	100.119
	1286.29	99.4401	100.122
	1287.25	99.4416	100.126
	1288.22	99.4431	100.131
	1289.18	99.4438	100.136
	1290.14	99.4433	100.141
	1291.11	99.4411	100.144
	1292.07	99.4367	100.145
	1293.04	99.4303	100.145
	1294	99.4223	100.145
	1294.97	99.4139	100.143
	1295.93	99.4064	100.142
	1296.89	99.401	100.142
	1297.86	99.3986	100.143
	1298.82	99.3988	100.144
	1299.79	99.401	100.147
	1300.75	99.4038	100.151
	1301.71	99.4063	100.155
	1302.68	99.4079	100.161
	1303.64	99.4088	100.166
	1304.61	99.4096	100.172
	1305.57	99.4113	100.178
	1306.54	99.4144	100.182
	1307.5	99.4192	100.185
	1308.46	99.4254	100.186
	1309.43	99.4323	100.185
	1310.39	99.4394	100.183
	1311.36	99.4462	100.18
	1312.32	99.4524	100.177
	1313.29	99.4579	100.176
	1314.25	99.4627	100.175
	1315.21	99.4666	100.176
	1316.18	99.4698	100.178
	1317.14	99.4725	100.18
	1318.11	99.475	100.183
	1319.07	99.4776	100.186
	1320.04	99.4806	100.189
	1321	99.4839	100.192
	1321.96	99.487	100.194
	1322.93	99.4892	100.195
	1323.89	99.4904	100.195
	1324.86	99.4905	100.194
	1325.82	99.4902	100.193
	1326.79	99.4903	100.192
	1327.75	99.4917	100.189
	1328.71	99.4948	100.186
	1329.68	99.4994	100.183
	1330.64	99.5045	100.179
	1331.61	99.5091	100.173
	1332.57	99.512	100.167
	1333.54	99.5129	100.161
	1334.5	99.5118	100.154
	1335.46	99.5087	100.148
	1336.43	99.5042	100.142
	1337.39	99.4981	100.137
	1338.36	99.4903	100.133
	1339.32	99.4805	100.129
	1340.29	99.4689	100.125
	1341.25	99.4562	100.121
	1342.21	99.4433	100.117
	1343.18	99.4312	100.113
	1344.14	99.4204	100.109
	1345.11	99.4109	100.106
	1346.07	99.4024	100.103
	1347.03	99.3946	100.101
	1348	99.3874	100.098
	1348.96	99.3812	100.094
	1349.93	99.3767	100.088
	1350.89	99.3745	100.081
	1351.86	99.3749	100.072
	1352.82	99.3774	100.062
	1353.78	99.3809	100.05
	1354.75	99.3841	100.039
	1355.71	99.3857	100.028
	1356.68	99.3852	100.017
	1357.64	99.3829	100.008
	1358.61	99.3792	100
	1359.57	99.3752	99.9928
	1360.53	99.3715	99.9848
	1361.5	99.3679	99.9754
	1362.46	99.3641	99.964
	1363.43	99.3599	99.9506
	1364.39	99.3549	99.9354
	1365.36	99.3496	99.9194
	1366.32	99.3444	99.9032
	1367.28	99.3396	99.8875
	1368.25	99.3347	99.8725
	1369.21	99.3289	99.8581
	1370.18	99.3211	99.844
	1371.14	99.3105	99.8301
	1372.1	99.297	99.816
	1373.07	99.2817	99.8013
	1374.03	99.2666	99.7859
	1375	99.2541	99.7696
	1375.96	99.2458	99.7522
	1376.92	99.2424	99.734
	1377.89	99.2436	99.7151
	1378.85	99.2484	99.6957
	1379.82	99.2559	99.676
	1380.78	99.265	99.6559
	1381.75	99.275	99.635
	1382.71	99.2849	99.6127
	1383.67	99.2931	99.5884
	1384.64	99.2978	99.5615
	1385.6	99.2973	99.5325
	1386.57	99.2902	99.5023
	1387.53	99.2767	99.4726
	1388.5	99.2581	99.4449
	1389.46	99.2362	99.4205
	1390.42	99.2121	99.3997
	1391.39	99.1857	99.3824
	1392.35	99.1555	99.3681
	1393.32	99.1193	99.3563
	1394.28	99.0755	99.3464
	1395.25	99.024	99.3379
	1396.21	98.9669	99.3304
	1397.17	98.9078	99.3234
	1398.14	98.85	99.3168
	1399.1	98.7951	99.3109
	1400.07	98.7421	99.3064
	1401.03	98.6894	99.304
	1401.99	98.6354	99.3044
	1402.96	98.5799	99.3077
	1403.92	98.5242	99.3136
	1404.89	98.4703	99.3211
	1405.85	98.4205	99.3293
	1406.82	98.3761	99.3371
	1407.78	98.3376	99.344
	1408.74	98.3045	99.3498
	1409.71	98.276	99.3548
	1410.67	98.2514	99.359
	1411.64	98.2301	99.3626
	1412.6	98.2116	99.3655
	1413.57	98.1953	99.3675
	1414.53	98.1804	99.3688
	1415.49	98.166	99.3702
	1416.46	98.1517	99.3726
	1417.42	98.1376	99.3776
	1418.39	98.1252	99.3864
	1419.35	98.1163	99.3989
	1420.32	98.1121	99.4139
	1421.28	98.1122	99.4293
	1422.24	98.1147	99.4432
	1423.21	98.1174	99.4547
	1424.17	98.1184	99.4635
	1425.14	98.1166	99.4699
	1426.1	98.1114	99.4741
	1427.07	98.103	99.4763
	1428.03	98.0913	99.4768
	1428.99	98.0759	99.4758
	1429.96	98.0558	99.4739
	1430.92	98.03	99.4719
	1431.89	97.997	99.4707
	1432.85	97.9557	99.4713
	1433.82	97.9056	99.4742
	1434.78	97.8472	99.4797
	1435.74	97.7817	99.4874
	1436.71	97.7113	99.4963
	1437.67	97.6383	99.5056
	1438.64	97.5649	99.5147
	1439.6	97.4925	99.5233
	1440.57	97.422	99.5315
	1441.53	97.3534	99.5395
	1442.49	97.2861	99.5473
	1443.46	97.2191	99.5552
	1444.42	97.1513	99.5634
	1445.39	97.0819	99.5723
	1446.35	97.0114	99.5822
	1447.32	96.942	99.5935
	1448.28	96.877	99.6059
	1449.24	96.8201	99.6186
	1450.21	96.7734	99.6308
	1451.17	96.7374	99.6415
	1452.14	96.7115	99.6507
	1453.1	96.6954	99.6588
	1454.06	96.6902	99.6675
	1455.03	96.6985	99.6793
	1455.99	96.7236	99.6967
	1456.96	96.765	99.7205
	1457.92	96.817	99.7481
	1458.88	96.8706	99.7754
	1459.85	96.9202	99.7993
	1460.81	96.9652	99.8191
	1461.78	97.0095	99.8357
	1462.74	97.0582	99.8503
	1463.71	97.1167	99.8637
	1464.67	97.1882	99.8761
	1465.63	97.274	99.8872
	1466.6	97.3741	99.8967
	1467.56	97.4886	99.9043
	1468.53	97.6203	99.9105
	1469.49	97.7756	99.9164
	1470.46	97.9634	99.9237
	1471.42	98.1899	99.9342
	1472.38	98.4507	99.9493
	1473.35	98.724	99.9687
	1474.31	98.976	99.9902
	1475.28	99.1801	100.011
	1476.24	99.33	100.029
	1477.21	99.4364	100.045
	1478.17	99.5152	100.058
	1479.13	99.5784	100.071
	1480.1	99.6325	100.082
	1481.06	99.679	100.093
	1482.03	99.7174	100.102
	1482.99	99.7473	100.111
	1483.95	99.7696	100.118
	1484.92	99.7873	100.124
	1485.88	99.8038	100.13
	1486.85	99.8222	100.137
	1487.81	99.8433	100.142
	1488.78	99.865	100.147
	1489.74	99.8841	100.149
	1490.7	99.8982	100.148
	1491.67	99.9079	100.147
	1492.63	99.9157	100.144
	1493.6	99.9241	100.142
	1494.56	99.9339	100.141
	1495.53	99.9441	100.141
	1496.49	99.9524	100.141
	1497.45	99.9562	100.142
	1498.42	99.9545	100.143
	1499.38	99.9486	100.144
	1500.35	99.9411	100.146
	1501.31	99.9343	100.148
	1502.28	99.9287	100.15
	1503.24	99.9234	100.152
	1504.2	99.9163	100.152
	1505.17	99.9047	100.151
	1506.13	99.8877	100.147
	1507.1	99.868	100.143
	1508.06	99.851	100.141
	1509.03	99.8402	100.142
	1509.99	99.834	100.146
	1510.95	99.8284	100.15
	1511.92	99.8196	100.154
	1512.88	99.8054	100.155
	1513.85	99.7855	100.153
	1514.81	99.7608	100.148
	1515.78	99.7328	100.142
	1516.74	99.703	100.136
	1517.7	99.671	100.129
	1518.67	99.6351	100.122
	1519.63	99.5922	100.114
	1520.6	99.5398	100.103
	1521.56	99.4788	100.089
	1522.53	99.4132	100.073
	1523.49	99.3474	100.059
	1524.45	99.2837	100.047
	1525.42	99.221	100.039
	1526.38	99.1562	100.032
	1527.35	99.086	100.026
	1528.31	99.0082	100.019
	1529.27	98.9214	100.01
	1530.24	98.826	99.9999
	1531.2	98.7228	99.9884
	1532.17	98.6135	99.9764
	1533.13	98.4999	99.9644
	1534.1	98.3838	99.9522
	1535.06	98.2664	99.9386
	1536.02	98.1468	99.9222
	1536.99	98.0205	99.9013
	1537.95	97.8762	99.8746
	1538.92	97.6959	99.8417
	1539.88	97.4601	99.8049
	1540.85	97.1655	99.7693
	1541.81	96.8404	99.7409
	1542.77	96.532	99.722
	1543.74	96.272	99.7103
	1544.7	96.0619	99.7014
	1545.67	95.8848	99.6918
	1546.63	95.7207	99.6793
	1547.6	95.5544	99.6628
	1548.56	95.378	99.6417
	1549.52	95.1913	99.6155
	1550.49	95.0005	99.5844
	1551.45	94.8154	99.549
	1552.42	94.6458	99.5098
	1553.38	94.4967	99.4673
	1554.34	94.3675	99.4204
	1555.31	94.2536	99.3669
	1556.27	94.153	99.3034
	1557.24	94.0741	99.2289
	1558.2	94.037	99.1496
	1559.17	94.0572	99.0783
	1560.13	94.1264	99.0245
	1561.09	94.2194	98.9879
	1562.06	94.3155	98.9616
	1563.02	94.407	98.9385
	1563.99	94.4968	98.9136
	1564.95	94.5933	98.8844
	1565.91	94.7059	98.8497
	1566.88	94.8414	98.81
	1567.84	94.9993	98.767
	1568.81	95.1708	98.7234
	1569.77	95.3422	98.6815
	1570.74	95.5022	98.6423
	1571.7	95.647	98.6057
	1572.66	95.7816	98.5713
	1573.63	95.9156	98.5386
	1574.59	96.0576	98.5083
	1575.56	96.2094	98.4815
	1576.52	96.3639	98.4588
	1577.49	96.5091	98.4403
	1578.45	96.6356	98.425
	1579.41	96.7413	98.4122
	1580.38	96.8303	98.4013
	1581.34	96.9102	98.3925
	1582.31	96.9871	98.3862
	1583.27	97.0652	98.3826
	1584.24	97.1449	98.3812
	1585.2	97.225	98.381
	1586.16	97.3029	98.3809
	1587.13	97.3773	98.38
	1588.09	97.4482	98.3785
	1589.06	97.5169	98.3772
	1590.02	97.5847	98.3775
	1590.98	97.6522	98.3804
	1591.95	97.7186	98.3862
	1592.91	97.7823	98.394
	1593.88	97.8419	98.4029
	1594.84	97.8974	98.4122
	1595.81	97.9501	98.4218
	1596.77	98.002	98.4326
	1597.73	98.0548	98.4452
	1598.7	98.1089	98.4599
	1599.66	98.1633	98.476
	1600.63	98.2167	98.4924
	1601.59	98.2681	98.508
	1602.56	98.3174	98.5225
	1603.52	98.3661	98.5369
	1604.48	98.4158	98.5528
	1605.45	98.4674	98.5719
	1606.41	98.5203	98.5949
	1607.38	98.5723	98.6208
	1608.34	98.621	98.6475
	1609.31	98.6645	98.6727
	1610.27	98.7029	98.6952
	1611.23	98.7376	98.7154
	1612.2	98.7713	98.7354
	1613.16	98.8067	98.7577
	1614.13	98.8452	98.7847
	1615.09	98.8866	98.8171
	1616.06	98.9291	98.8537
	1617.02	98.9702	98.8912
	1617.98	99.0081	98.9266
	1618.95	99.0429	98.9582
	1619.91	99.0761	98.9861
	1620.88	99.11	99.0121
	1621.84	99.1463	99.0375
	1622.81	99.1855	99.0631
	1623.77	99.227	99.0885
	1624.73	99.2691	99.1127
	1625.7	99.3098	99.1351
	1626.66	99.3474	99.1559
	1627.63	99.3807	99.176
	1628.59	99.4095	99.1964
	1629.56	99.4341	99.2179
	1630.52	99.4554	99.2405
	1631.48	99.4744	99.2638
	1632.45	99.4928	99.2874
	1633.41	99.5128	99.3111
	1634.38	99.5369	99.3354
	1635.34	99.5659	99.3611
	1636.3	99.5983	99.3885
	1637.27	99.63	99.4165
	1638.23	99.6569	99.4432
	1639.2	99.6776	99.4669
	1640.16	99.6925	99.4871
	1641.12	99.7031	99.5039
	1642.09	99.7109	99.5182
	1643.05	99.717	99.5312
	1644.02	99.7221	99.5443
	1644.98	99.7262	99.5582
	1645.95	99.7292	99.5733
	1646.91	99.7311	99.589
	1647.88	99.7323	99.6042
	1648.84	99.7339	99.6186
	1649.8	99.737	99.6329
	1650.77	99.7422	99.6488
	1651.73	99.7488	99.6681
	1652.7	99.7552	99.6904
	1653.66	99.7592	99.7132
	1654.62	99.7598	99.733
	1655.59	99.7575	99.7482
	1656.55	99.7536	99.7594
	1657.52	99.7488	99.7682
	1658.48	99.7441	99.7765
	1659.45	99.7394	99.7858
	1660.41	99.7348	99.797
	1661.37	99.7304	99.81
	1662.34	99.7261	99.8237
	1663.3	99.7222	99.837
	1664.27	99.7191	99.8483
	1665.23	99.7168	99.857
	1666.2	99.7155	99.8633
	1667.16	99.715	99.8678
	1668.12	99.7149	99.8712
	1669.09	99.7146	99.8742
	1670.05	99.7136	99.8773
	1671.02	99.7111	99.8809
	1671.98	99.7068	99.8855
	1672.94	99.7006	99.8919
	1673.91	99.6927	99.9005
	1674.87	99.6835	99.9114
	1675.84	99.6736	99.9239
	1676.8	99.6636	99.9369
	1677.77	99.654	99.9487
	1678.73	99.6457	99.9581
	1679.69	99.6385	99.9639
	1680.66	99.6326	99.9659
	1681.62	99.6272	99.9645
	1682.59	99.621	99.9614
	1683.55	99.6127	99.9588
	1684.52	99.6013	99.9588
	1685.48	99.5875	99.9621
	1686.44	99.5729	99.9679
	1687.41	99.5586	99.9748
	1688.37	99.5452	99.9821
	1689.34	99.5325	99.9899
	1690.3	99.5199	99.9985
	1691.27	99.5072	100.008
	1692.23	99.4939	100.02
	1693.19	99.48	100.032
	1694.16	99.4649	100.043
	1695.12	99.4476	100.053
	1696.09	99.4266	100.059
	1697.05	99.3996	100.061
	1698.02	99.3652	100.058
	1698.98	99.3237	100.053
	1699.94	99.2784	100.05
	1700.91	99.2333	100.051
	1701.87	99.1912	100.056
	1702.84	99.153	100.064
	1703.8	99.1179	100.073
	1704.77	99.0853	100.084
	1705.73	99.055	100.094
	1706.69	99.0278	100.103
	1707.66	99.0047	100.111
	1708.62	98.9868	100.117
	1709.59	98.9748	100.121
	1710.55	98.9685	100.124
	1711.52	98.9682	100.126
	1712.48	98.9747	100.126
	1713.44	98.9903	100.126
	1714.41	99.0186	100.125
	1715.37	99.0631	100.124
	1716.34	99.1236	100.124
	1717.3	99.1933	100.124
	1718.26	99.2618	100.127
	1719.23	99.3215	100.132
	1720.19	99.3707	100.139
	1721.16	99.4116	100.146
	1722.12	99.4476	100.154
	1723.09	99.4814	100.162
	1724.05	99.5142	100.168
	1725.01	99.5466	100.173
	1725.98	99.5785	100.177
	1726.94	99.6093	100.179
	1727.91	99.6388	100.181
	1728.87	99.6671	100.182
	1729.84	99.6946	100.185
	1730.8	99.7218	100.189
	1731.76	99.7489	100.194
	1732.73	99.7759	100.2
	1733.69	99.8021	100.206
	1734.66	99.8269	100.212
	1735.62	99.8505	100.216
	1736.59	99.8731	100.219
	1737.55	99.8954	100.221
	1738.51	99.9176	100.223
	1739.48	99.9399	100.224
	1740.44	99.9618	100.224
	1741.41	99.983	100.223
	1742.37	100.003	100.223
	1743.33	100.023	100.223
	1744.3	100.042	100.224
	1745.26	100.061	100.226
	1746.23	100.082	100.228
	1747.19	100.103	100.231
	1748.15	100.127	100.234
	1749.12	100.151	100.235
	1750.08	100.176	100.236
	1751.05	100.2	100.237
	1752.01	100.223	100.239
	1752.98	100.243	100.242
	1753.94	100.26	100.246
	1754.9	100.275	100.25
	1755.87	100.287	100.254
	1756.83	100.297	100.259
	1757.8	100.306	100.262
	1758.76	100.315	100.266
	1759.73	100.324	100.269
	1760.69	100.334	100.272
	1761.65	100.344	100.275
	1762.62	100.355	100.277
	1763.58	100.365	100.28
	1764.55	100.373	100.283
	1765.51	100.381	100.286
	1766.48	100.387	100.289
	1767.44	100.392	100.292
	1768.4	100.397	100.294
	1769.37	100.402	100.295
	1770.33	100.407	100.294
	1771.3	100.412	100.291
	1772.26	100.416	100.287
	1773.22	100.419	100.282
	1774.19	100.421	100.278
	1775.15	100.422	100.276
	1776.12	100.424	100.275
	1777.08	100.425	100.275
	1778.05	100.426	100.276
	1779.01	100.428	100.278
	1779.97	100.43	100.278
	1780.94	100.432	100.28
	1781.9	100.436	100.281
	1782.87	100.44	100.284
	1783.83	100.445	100.288
	1784.8	100.45	100.293
	1785.76	100.456	100.299
	1786.72	100.46	100.306
	1787.69	100.464	100.312
	1788.65	100.466	100.317
	1789.62	100.469	100.322
	1790.58	100.47	100.326
	1791.55	100.472	100.329
	1792.51	100.474	100.332
	1793.47	100.477	100.334
	1794.44	100.479	100.337
	1795.4	100.482	100.339
	1796.37	100.484	100.341
	1797.33	100.486	100.343
	1798.3	100.489	100.345
	1799.26	100.492	100.347
	1800.22	100.495	100.348
	1801.19	100.499	100.348
	1802.15	100.502	100.348
	1803.12	100.505	100.347
	1804.08	100.507	100.346
	1805.05	100.508	100.345
	1806.01	100.508	100.346
	1806.97	100.508	100.347
	1807.94	100.506	100.348
	1808.9	100.505	100.35
	1809.87	100.505	100.352
	1810.83	100.505	100.353
	1811.8	100.507	100.353
	1812.76	100.511	100.353
	1813.72	100.515	100.352
	1814.69	100.52	100.351
	1815.65	100.524	100.351
	1816.62	100.526	100.351
	1817.58	100.527	100.352
	1818.54	100.527	100.353
	1819.51	100.526	100.354
	1820.47	100.525	100.355
	1821.44	100.524	100.355
	1822.4	100.524	100.355
	1823.37	100.525	100.355
	1824.33	100.527	100.353
	1825.29	100.528	100.351
	1826.26	100.529	100.349
	1827.22	100.529	100.346
	1828.19	100.528	100.345
	1829.15	100.528	100.344
	1830.12	100.529	100.345
	1831.08	100.531	100.348
	1832.04	100.532	100.351
	1833.01	100.534	100.355
	1833.97	100.535	100.358
	1834.94	100.535	100.362
	1835.9	100.533	100.366
	1836.87	100.53	100.37
	1837.83	100.526	100.374
	1838.79	100.521	100.377
	1839.76	100.517	100.38
	1840.72	100.513	100.382
	1841.69	100.512	100.383
	1842.65	100.512	100.382
	1843.62	100.514	100.38
	1844.58	100.518	100.377
	1845.54	100.523	100.374
	1846.51	100.528	100.372
	1847.47	100.531	100.371
	1848.44	100.534	100.37
	1849.4	100.535	100.369
	1850.36	100.536	100.368
	1851.33	100.536	100.367
	1852.29	100.536	100.366
	1853.26	100.536	100.365
	1854.22	100.537	100.364
	1855.18	100.538	100.363
	1856.15	100.539	100.363
	1857.11	100.54	100.364
	1858.08	100.541	100.365
	1859.04	100.542	100.367
	1860.01	100.541	100.369
	1860.97	100.54	100.371
	1861.93	100.538	100.373
	1862.9	100.536	100.375
	1863.86	100.533	100.375
	1864.83	100.53	100.375
	1865.79	100.528	100.374
	1866.76	100.526	100.371
	1867.72	100.525	100.368
	1868.68	100.526	100.365
	1869.65	100.528	100.362
	1870.61	100.53	100.359
	1871.58	100.534	100.357
	1872.54	100.537	100.355
	1873.51	100.541	100.354
	1874.47	100.544	100.354
	1875.43	100.548	100.355
	1876.4	100.551	100.357
	1877.36	100.553	100.36
	1878.33	100.555	100.363
	1879.29	100.555	100.366
	1880.26	100.555	100.368
	1881.22	100.554	100.369
	1882.18	100.552	100.369
	1883.15	100.551	100.367
	1884.11	100.549	100.365
	1885.08	100.547	100.362
	1886.04	100.545	100.36
	1887.01	100.543	100.358
	1887.97	100.541	100.357
	1888.93	100.538	100.356
	1889.9	100.535	100.355
	1890.86	100.533	100.355
	1891.83	100.531	100.355
	1892.79	100.529	100.355
	1893.76	100.528	100.355
	1894.72	100.526	100.355
	1895.68	100.525	100.356
	1896.65	100.525	100.357
	1897.61	100.525	100.359
	1898.58	100.526	100.359
	1899.54	100.527	100.36
	1900.5	100.529	100.359
	1901.47	100.531	100.358
	1902.43	100.534	100.357
	1903.4	100.537	100.357
	1904.36	100.54	100.357
	1905.33	100.543	100.358
	1906.29	100.546	100.361
	1907.25	100.549	100.365
	1908.22	100.552	100.369
	1909.18	100.554	100.373
	1910.15	100.556	100.377
	1911.11	100.558	100.381
	1912.08	100.559	100.383
	1913.04	100.559	100.385
	1914	100.559	100.386
	1914.97	100.559	100.385
	1915.93	100.559	100.383
	1916.9	100.558	100.38
	1917.86	100.558	100.375
	1918.83	100.557	100.369
	1919.79	100.556	100.363
	1920.75	100.555	100.359
	1921.72	100.553	100.356
	1922.68	100.551	100.355
	1923.65	100.548	100.357
	1924.61	100.545	100.359
	1925.57	100.541	100.361
	1926.54	100.537	100.363
	1927.5	100.534	100.363
	1928.47	100.531	100.362
	1929.43	100.529	100.36
	1930.4	100.529	100.358
	1931.36	100.529	100.356
	1932.32	100.53	100.355
	1933.29	100.532	100.355
	1934.25	100.534	100.356
	1935.22	100.537	100.358
	1936.18	100.538	100.361
	1937.14	100.54	100.364
	1938.11	100.54	100.366
	1939.07	100.54	100.368
	1940.04	100.539	100.369
	1941	100.538	100.37
	1941.97	100.537	100.37
	1942.93	100.537	100.371
	1943.89	100.538	100.371
	1944.86	100.54	100.371
	1945.82	100.544	100.371
	1946.79	100.548	100.371
	1947.75	100.552	100.37
	1948.72	100.555	100.368
	1949.68	100.557	100.366
	1950.64	100.558	100.363
	1951.61	100.559	100.36
	1952.57	100.559	100.358
	1953.54	100.558	100.355
	1954.5	100.558	100.353
	1955.47	100.558	100.352
	1956.43	100.558	100.351
	1957.39	100.558	100.35
	1958.36	100.558	100.35
	1959.32	100.558	100.35
	1960.29	100.558	100.349
	1961.25	100.557	100.349
	1962.21	100.555	100.349
	1963.18	100.553	100.348
	1964.14	100.55	100.347
	1965.11	100.548	100.347
	1966.07	100.546	100.347
	1967.04	100.544	100.348
	1968	100.543	100.35
	1968.96	100.543	100.351
	1969.93	100.543	100.353
	1970.89	100.543	100.354
	1971.86	100.543	100.355
	1972.82	100.543	100.355
	1973.79	100.544	100.355
	1974.75	100.544	100.355
	1975.71	100.545	100.355
	1976.68	100.546	100.355
	1977.64	100.547	100.356
	1978.61	100.548	100.356
	1979.57	100.547	100.355
	1980.54	100.547	100.355
	1981.5	100.546	100.354
	1982.46	100.545	100.353
	1983.43	100.544	100.353
	1984.39	100.544	100.352
	1985.36	100.544	100.352
	1986.32	100.545	100.352
	1987.29	100.547	100.352
	1988.25	100.549	100.352
	1989.21	100.551	100.351
	1990.18	100.553	100.351
	1991.14	100.554	100.35
	1992.11	100.556	100.35
	1993.07	100.556	100.35
	1994.04	100.557	100.351
	1995	100.558	100.352
	1995.96	100.558	100.352
	1996.93	100.559	100.353
	1997.89	100.56	100.354
	1998.86	100.561	100.354
	1999.82	100.563	100.355
	2000.79	100.565	100.355
	2001.75	100.567	100.356
	2002.71	100.57	100.356
	2003.68	100.572	100.357
	2004.64	100.574	100.358
	2005.61	100.574	100.359
	2006.57	100.573	100.36
	2007.53	100.57	100.361
	2008.5	100.567	100.362
	2009.46	100.564	100.363
	2010.43	100.562	100.364
	2011.39	100.562	100.365
	2012.36	100.563	100.365
	2013.32	100.566	100.367
	2014.28	100.571	100.368
	2015.25	100.575	100.369
	2016.21	100.579	100.369
	2017.18	100.583	100.369
	2018.14	100.585	100.367
	2019.11	100.586	100.363
	2020.07	100.587	100.359
	2021.03	100.587	100.354
	2022	100.587	100.35
	2022.96	100.587	100.347
	2023.93	100.587	100.346
	2024.89	100.585	100.347
	2025.86	100.584	100.35
	2026.82	100.582	100.353
	2027.78	100.58	100.356
	2028.75	100.579	100.36
	2029.71	100.578	100.362
	2030.68	100.578	100.363
	2031.64	100.579	100.364
	2032.6	100.58	100.363
	2033.57	100.581	100.361
	2034.53	100.581	100.359
	2035.5	100.58	100.356
	2036.46	100.579	100.354
	2037.42	100.578	100.353
	2038.39	100.576	100.353
	2039.35	100.576	100.354
	2040.32	100.576	100.357
	2041.28	100.578	100.36
	2042.25	100.581	100.364
	2043.21	100.584	100.366
	2044.17	100.588	100.368
	2045.14	100.591	100.369
	2046.1	100.593	100.369
	2047.07	100.594	100.368
	2048.03	100.594	100.367
	2049	100.594	100.365
	2049.96	100.593	100.363
	2050.93	100.592	100.36
	2051.89	100.592	100.357
	2052.85	100.593	100.353
	2053.82	100.596	100.349
	2054.78	100.598	100.345
	2055.75	100.601	100.342
	2056.71	100.603	100.34
	2057.67	100.604	100.339
	2058.64	100.605	100.34
	2059.6	100.606	100.341
	2060.57	100.606	100.342
	2061.53	100.608	100.344
	2062.5	100.609	100.347
	2063.46	100.611	100.349
	2064.42	100.612	100.352
	2065.39	100.613	100.356
	2066.35	100.613	100.36
	2067.32	100.612	100.364
	2068.28	100.611	100.368
	2069.24	100.611	100.372
	2070.21	100.61	100.376
	2071.17	100.609	100.379
	2072.14	100.608	100.381
	2073.1	100.607	100.381
	2074.07	100.606	100.38
	2075.03	100.605	100.378
	2075.99	100.604	100.374
	2076.96	100.603	100.369
	2077.92	100.602	100.363
	2078.89	100.602	100.357
	2079.85	100.603	100.353
	2080.82	100.605	100.349
	2081.78	100.607	100.348
	2082.74	100.61	100.347
	2083.71	100.613	100.348
	2084.67	100.616	100.35
	2085.64	100.618	100.351
	2086.6	100.62	100.352
	2087.57	100.62	100.352
	2088.53	100.618	100.351
	2089.49	100.615	100.35
	2090.46	100.611	100.348
	2091.42	100.608	100.346
	2092.39	100.606	100.344
	2093.35	100.605	100.342
	2094.32	100.606	100.341
	2095.28	100.609	100.34
	2096.24	100.611	100.34
	2097.21	100.614	100.34
	2098.17	100.615	100.341
	2099.14	100.616	100.343
	2100.1	100.615	100.344
	2101.07	100.613	100.344
	2102.03	100.612	100.345
	2102.99	100.61	100.345
	2103.96	100.609	100.345
	2104.92	100.609	100.345
	2105.89	100.609	100.346
	2106.85	100.611	100.348
	2107.81	100.612	100.35
	2108.78	100.613	100.352
	2109.74	100.614	100.354
	2110.71	100.614	100.356
	2111.67	100.614	100.357
	2112.64	100.613	100.357
	2113.6	100.612	100.357
	2114.56	100.61	100.356
	2115.53	100.609	100.355
	2116.49	100.609	100.354
	2117.46	100.609	100.353
	2118.42	100.609	100.352
	2119.39	100.611	100.352
	2120.35	100.611	100.353
	2121.31	100.612	100.353
	2122.28	100.612	100.355
	2123.24	100.612	100.356
	2124.21	100.612	100.357
	2125.17	100.612	100.356
	2126.14	100.612	100.355
	2127.1	100.614	100.352
	2128.06	100.616	100.347
	2129.03	100.618	100.342
	2129.99	100.621	100.337
	2130.96	100.623	100.333
	2131.92	100.624	100.33
	2132.89	100.624	100.329
	2133.85	100.622	100.329
	2134.81	100.62	100.331
	2135.78	100.617	100.334
	2136.74	100.614	100.337
	2137.71	100.612	100.339
	2138.67	100.611	100.34
	2139.63	100.611	100.341
	2140.6	100.612	100.34
	2141.56	100.614	100.34
	2142.53	100.617	100.34
	2143.49	100.621	100.34
	2144.45	100.624	100.341
	2145.42	100.626	100.342
	2146.38	100.626	100.343
	2147.35	100.625	100.343
	2148.31	100.623	100.343
	2149.28	100.619	100.343
	2150.24	100.616	100.343
	2151.2	100.613	100.344
	2152.17	100.612	100.346
	2153.13	100.612	100.348
	2154.1	100.613	100.351
	2155.06	100.614	100.355
	2156.03	100.616	100.358
	2156.99	100.618	100.359
	2157.95	100.619	100.359
	2158.92	100.619	100.356
	2159.88	100.619	100.353
	2160.85	100.618	100.348
	2161.81	100.617	100.344
	2162.78	100.616	100.341
	2163.74	100.616	100.338
	2164.7	100.616	100.338
	2165.67	100.616	100.338
	2166.63	100.617	100.339
	2167.6	100.617	100.34
	2168.56	100.617	100.342
	2169.53	100.617	100.344
	2170.49	100.616	100.346
	2171.45	100.615	100.349
	2172.42	100.613	100.352
	2173.38	100.612	100.355
	2174.35	100.612	100.358
	2175.31	100.613	100.359
	2176.28	100.615	100.359
	2177.24	100.617	100.358
	2178.2	100.62	100.355
	2179.17	100.621	100.353
	2180.13	100.622	100.351
	2181.1	100.622	100.35
	2182.06	100.62	100.351
	2183.03	100.618	100.354
	2183.99	100.615	100.357
	2184.95	100.614	100.361
	2185.92	100.612	100.365
	2186.88	100.612	100.368
	2187.85	100.613	100.37
	2188.81	100.615	100.37
	2189.77	100.616	100.368
	2190.74	100.617	100.365
	2191.7	100.618	100.361
	2192.67	100.617	100.357
	2193.63	100.615	100.353
	2194.59	100.613	100.35
	2195.56	100.611	100.347
	2196.52	100.61	100.346
	2197.49	100.61	100.345
	2198.45	100.611	100.344
	2199.42	100.613	100.344
	2200.38	100.616	100.345
	2201.34	100.62	100.345
	2202.31	100.623	100.346
	2203.27	100.626	100.347
	2204.24	100.628	100.349
	2205.2	100.629	100.35
	2206.17	100.628	100.352
	2207.13	100.627	100.353
	2208.09	100.624	100.353
	2209.06	100.621	100.351
	2210.02	100.618	100.349
	2210.99	100.615	100.346
	2211.95	100.614	100.342
	2212.92	100.612	100.339
	2213.88	100.611	100.336
	2214.84	100.611	100.335
	2215.81	100.612	100.334
	2216.77	100.613	100.335
	2217.74	100.614	100.337
	2218.7	100.616	100.339
	2219.67	100.618	100.342
	2220.63	100.619	100.345
	2221.59	100.62	100.348
	2222.56	100.62	100.351
	2223.52	100.618	100.353
	2224.49	100.616	100.356
	2225.45	100.613	100.358
	2226.41	100.61	100.36
	2227.38	100.608	100.363
	2228.34	100.606	100.365
	2229.31	100.605	100.367
	2230.27	100.604	100.367
	2231.24	100.605	100.367
	2232.2	100.605	100.365
	2233.16	100.605	100.363
	2234.13	100.605	100.361
	2235.09	100.605	100.359
	2236.06	100.605	100.357
	2237.02	100.605	100.355
	2237.99	100.604	100.355
	2238.95	100.604	100.354
	2239.91	100.604	100.354
	2240.88	100.603	100.353
	2241.84	100.603	100.353
	2242.81	100.603	100.352
	2243.77	100.604	100.351
	2244.74	100.605	100.351
	2245.7	100.607	100.351
	2246.66	100.609	100.352
	2247.63	100.611	100.353
	2248.59	100.612	100.355
	2249.56	100.614	100.357
	2250.52	100.614	100.358
	2251.49	100.614	100.359
	2252.45	100.613	100.359
	2253.41	100.612	100.359
	2254.38	100.61	100.358
	2255.34	100.608	100.356
	2256.31	100.606	100.353
	2257.27	100.603	100.351
	2258.24	100.601	100.349
	2259.2	100.599	100.347
	2260.16	100.598	100.347
	2261.13	100.598	100.347
	2262.09	100.6	100.348
	2263.06	100.602	100.35
	2264.02	100.605	100.352
	2264.99	100.608	100.354
	2265.95	100.61	100.356
	2266.91	100.612	100.359
	2267.88	100.612	100.362
	2268.84	100.613	100.365
	2269.81	100.614	100.368
	2270.77	100.615	100.371
	2271.73	100.615	100.373
	2272.7	100.614	100.375
	2273.66	100.611	100.376
	2274.63	100.607	100.375
	2275.59	100.6	100.373
	2276.55	100.594	100.37
	2277.52	100.587	100.367
	2278.48	100.582	100.364
	2279.45	100.58	100.361
	2280.41	100.58	100.359
	2281.38	100.583	100.358
	2282.34	100.589	100.359
	2283.3	100.595	100.36
	2284.27	100.602	100.361
	2285.23	100.609	100.363
	2286.2	100.615	100.364
	2287.16	100.619	100.365
	2288.13	100.621	100.366
	2289.09	100.622	100.367
	2290.05	100.622	100.367
	2291.02	100.621	100.367
	2291.98	100.619	100.367
	2292.95	100.617	100.366
	2293.91	100.615	100.365
	2294.88	100.613	100.363
	2295.84	100.611	100.361
	2296.8	100.609	100.36
	2297.77	100.608	100.359
	2298.73	100.607	100.359
	2299.7	100.605	100.361
	2300.66	100.604	100.363
	2301.62	100.603	100.366
	2302.59	100.602	100.368
	2303.55	100.602	100.37
	2304.52	100.601	100.37
	2305.48	100.601	100.369
	2306.45	100.601	100.368
	2307.41	100.602	100.367
	2308.38	100.602	100.367
	2309.34	100.604	100.366
	2310.3	100.606	100.367
	2311.27	100.61	100.367
	2312.23	100.615	100.366
	2313.2	100.62	100.365
	2314.16	100.625	100.363
	2315.12	100.629	100.36
	2316.09	100.63	100.357
	2317.05	100.629	100.355
	2318.02	100.626	100.354
	2318.98	100.62	100.355
	2319.95	100.613	100.359
	2320.91	100.605	100.365
	2321.87	100.597	100.371
	2322.84	100.589	100.378
	2323.8	100.583	100.383
	2324.77	100.578	100.386
	2325.73	100.576	100.387
[truncated: 1,737 more rows]

## Sheet: Fig 3d
Figure 3d	Temp	Cit-UCNPs	Lipoic acid-AuNPs
	160	99.4873	100
	161	99.4873	100
	162	99.4771	100
	163	99.4668	100
	164	99.4668	100
	165	99.4566	99.9392
	166	99.4566	99.9392
	167	99.4463	99.9392
	168	99.4361	99.9392
	169	99.4361	100
	170	99.4258	99.9392
	171	99.4156	100
	172	99.4156	99.9392
	173	99.4053	99.9392
	174	99.4053	99.9392
	175	99.3951	99.9392
	176	99.3848	100
	177	99.3848	100
	178	99.3746	100
	179	99.3746	100
	180	99.3643	100
	181	99.354	100
	182	99.354	100
	183	99.3438	100
	184	99.3438	100
	185	99.3335	100
	186	99.3233	100
	187	99.3233	100
	188	99.313	100
	189	99.313	100
	190	99.3028	100
	191	99.2925	100
	192	99.2925	100
	193	99.2823	100
	194	99.2823	100
	195	99.272	100
	196	99.2618	100
	197	99.2618	100
	198	99.2515	100
	199	99.2515	100
	200	99.2515	100
	201	99.2413	99.9392
	202	99.231	99.9392
	203	99.231	99.8784
	204	99.2208	99.8784
	205	99.2208	99.8784
	206	99.2105	99.8784
	207	99.2003	99.8784
	208	99.2003	99.8175
	209	99.2003	99.7567
	210	99.19	99.7567
	211	99.1797	99.6959
	212	99.1797	99.6959
	213	99.1695	99.635
	214	99.1695	99.635
	215	99.1592	99.635
	216	99.149	99.5742
	217	99.149	99.5134
	218	99.1387	99.5134
	219	99.1387	99.4526
	220	99.1285	99.3917
	221	99.1182	99.3917
	222	99.108	99.3309
	223	99.108	99.3309
	224	99.0977	99.2701
	225	99.0875	99.2701
	226	99.0772	99.1484
	227	99.0772	99.1484
	228	99.067	99.0876
	229	99.0567	99.0876
	230	99.0465	99.0268
	231	99.0362	98.9659
	232	99.0362	98.9051
	233	99.0157	98.9051
	234	99.0054	98.8443
	235	98.9952	98.7835
	236	98.9849	98.7835
	237	98.9747	98.7226
	238	98.9644	98.6618
	239	98.9542	98.601
	240	98.9439	98.601
	241	98.9337	98.4793
	242	98.9234	98.4185
	243	98.9029	98.4185
	244	98.8927	98.3577
	245	98.8824	98.2968
	246	98.8721	98.2968
	247	98.8619	98.236
	248	98.8516	98.1752
	249	98.8414	98.1144
	250	98.8209	98.1144
	251	98.8106	98.0535
	252	98.7901	97.9927
	253	98.7799	97.9319
	254	98.7696	97.8711
	255	98.7491	97.8711
	256	98.7389	97.8102
	257	98.7183	97.7494
	258	98.7081	97.6886
	259	98.6978	97.6886
	260	98.6773	97.6277
	261	98.6671	97.6277
	262	98.6466	97.5669
	263	98.6363	97.5061
	264	98.6261	97.4453
	265	98.6056	97.3844
	266	98.5953	97.3844
	267	98.5748	97.3236
	268	98.5645	97.2628
	269	98.5543	97.2628
	270	98.5338	97.202
	271	98.5235	97.1411
	272	98.5133	97.0803
	273	98.503	97.0195
	274	98.4825	97.0195
	275	98.4723	96.9586
	276	98.462	96.8978
	277	98.4518	96.8978
	278	98.4313	96.7762
	279	98.421	96.7762
	280	98.4005	96.6545
	281	98.3902	96.5937
	282	98.38	96.5937
	283	98.3595	96.5329
	284	98.3492	96.472
	285	98.3287	96.4112
	286	98.3082	96.4112
	287	98.2877	96.3504
	288	98.2775	96.2895
	289	98.257	96.2287
	290	98.2364	96.1679
	291	98.2159	96.1071
	292	98.1852	96.0462
	293	98.1647	95.9854
	294	98.1442	95.9246
	295	98.1134	95.8638
	296	98.0826	95.8029
	297	98.0519	95.7421
	298	98.0211	95.6813
	299	97.9801	95.6204
	300	97.9391	95.5596
	301	97.9083	95.4988
	302	97.8673	95.438
	303	97.8263	95.3771
	304	97.7853	95.3163
	305	97.7443	95.2555
	306	97.7033	95.1947
	307	97.6623	95.1338
	308	97.6212	95.073
	309	97.5905	95.0122
	310	97.5597	94.9513
	311	97.529	94.8905
	312	97.4982	94.7689
	313	97.4675	94.708
	314	97.4469	94.6472
	315	97.4162	94.5864
	316	97.3854	94.5256
	317	97.3649	94.4647
	318	97.3444	94.4039
	319	97.3137	94.2822
	320	97.3034	94.2214
	321	97.2726	94.1606
	322	97.2521	94.0998
	323	97.2316	94.0389
	324	97.2111	93.9173
	325	97.1906	93.8565
	326	97.1701	93.7956
	327	97.1496	93.674
	328	97.1291	93.6131
	329	97.1086	93.5523
	330	97.0778	93.4307
	331	97.0573	93.3698
	332	97.0368	93.309
	333	97.0163	93.2482
	334	96.9855	93.1874
	335	96.965	93.0657
	336	96.9343	93.0049
	337	96.9138	92.8832
	338	96.883	92.8224
	339	96.8625	92.7616
	340	96.8317	92.7007
	341	96.8112	92.5791
	342	96.7805	92.5183
	343	96.7497	92.3966
	344	96.719	92.3358
	345	96.6985	92.2749
	346	96.6677	92.2141
	347	96.6369	92.0925
	348	96.6062	92.0316
	349	96.5754	91.9708
	350	96.5549	91.8492
	351	96.5242	91.7883
	352	96.4934	91.6667
	353	96.4729	91.6058
	354	96.4421	91.545
	355	96.4216	91.4842
	356	96.3806	91.3625
	357	96.3601	91.3017
	358	96.3293	91.1801
	359	96.2986	91.1192
	360	96.2781	91.0584
	361	96.2473	90.9976
	362	96.2166	90.9367
	363	96.196	90.8151
	364	96.1755	90.6934
	365	96.1448	90.6326
	366	96.1243	90.5718
	367	96.0935	90.511
	368	96.073	90.4501
	369	96.0525	90.3285
	370	96.0217	90.2676
	371	96.0012	90.146
	372	95.9807	90.0852
	373	95.95	89.9635
	374	95.9295	89.9027
	375	95.909	89.8419
	376	95.8782	89.781
	377	95.8577	89.6594
	378	95.8269	89.5377
	379	95.8064	89.4161
	380	95.7757	89.3552
	381	95.7449	89.2336
	382	95.7244	89.1119
	383	95.6936	89.0511
	384	95.6629	88.9294
	385	95.6321	88.8078
	386	95.6014	88.6861
	387	95.5706	88.5645
	388	95.5296	88.4428
	389	95.4988	88.3212
	390	95.4681	88.1995
	391	95.4271	88.017
	392	95.3963	87.8954
	393	95.3553	87.7737
	394	95.3143	87.6521
	395	95.2733	87.4696
	396	95.2425	87.2871
	397	95.2015	87.2871
	398	95.1502	87.6521
	399	95.1092	87.8346
	400	95.0682	87.3479
	401	95.0272	87.0438
	402	94.9862	86.7397
	403	94.9452	86.4964
	404	94.9041	86.3139
	405	94.8529	86.1922
	406	94.8119	85.9489
	407	94.7708	85.7056
	408	94.7298	85.5231
	409	94.6888	85.3406
	410	94.6478	85.1582
	411	94.617	84.9757
	412	94.576	84.7932
	413	94.535	84.6715
	414	94.5043	84.6107
	415	94.4735	84.4891
	416	94.4427	84.3066
	417	94.412	84.1241
	418	94.3812	83.9416
	419	94.3607	83.6983
	420	94.3402	83.5158
	421	94.3197	83.3942
	422	94.2992	83.2725
	423	94.2787	83.1509
	424	94.2684	83.0292
	425	94.2582	82.8467
	426	94.2479	82.7251
	427	94.2274	82.6034
	428	94.2274	82.4818
	429	94.2172	82.4209
	430	94.2069	82.4818
	431	94.2069	82.2993
	432	94.1967	82.1168
	433	94.1967	82.1168
	434	94.1967	81.9951
	435	94.1864	81.8735
	436	94.1864	81.7518
	437	94.1864	81.6302
	438	94.1864	81.5085
	439	94.1864	81.3869
	440	94.1762	81.2652
	441	94.1762	81.2044
	442	94.1762	81.1436
	443	94.1762	81.0827
	444	94.1762	80.9611
	445	94.1762	80.9002
	446	94.1762	80.8394
	447	94.1762	80.7178
	448	94.1762	80.6569
	449	94.1762	80.6569
	450	94.1762	80.5961
	451	94.1762	80.4745
	452	94.1762	80.4136
	453	94.1762	80.3528
	454	94.1762	80.2311
	455	94.1762	80.1095
	456	94.1762	80.0487
	457	94.1762	80.0487
	458	94.1762	79.927
	459	94.1762	79.8662
	460	94.1762	79.8054
	461	94.1762	79.7445
	462	94.1762	79.6837
	463	94.1762	79.6229
	464	94.1762	79.562
	465	94.1762	79.5012
	466	94.1762	79.5012
	467	94.1762	79.5012
	468	94.1762	79.4404
	469	94.1762	79.4404
	470	94.1762	79.3796
	471	94.1762	79.3187
	472	94.1762	79.1971
	473	94.1762	79.1363
	474	94.1762	79.0146
	475	94.1762	79.0146
	476	94.1762	79.0146
	477	94.1762	79.0146
	478	94.1762	78.9538
	479	94.1762	78.9538
	480	94.1762	78.9538
	481	94.1762	78.8929
	482	94.1762	78.8321
	483	94.1762	78.7713
	484	94.1762	78.7713
	485	94.1762	78.7713
	486	94.1762	78.7105
	487	94.1762	78.6496
	488	94.1762	78.5888
	489	94.1762	78.4672
	490	94.1762	78.4063
	491	94.1864	78.3455
	492	94.1762	78.2847
	493	94.1864	78.2238
	494	94.1864	78.2847
	495	94.1864	78.2238
	496	94.1864	78.163
	497	94.1864	78.1022
	498	94.1864	78.1022
	499	94.1864	78.0414
	500	94.1864	78.0414
	501	94.1864	77.9805
	502	94.1864	77.9805
	503	94.1864	77.9805
	504	94.1864	77.9805
	505	94.1864	77.9805
	506	94.1864	78.0414
	507	94.1864	77.9805
	508	94.1864	77.9805
	509	94.1864	77.9197
	510	94.1864	77.9197
	511	94.1864	77.9197
	512	94.1864	77.9805
	513	94.1864	77.9197
	514	94.1864	77.9197
	515	94.1864	77.8589
	516	94.1864	77.8589
	517	94.1864	77.9197
	518	94.1967	77.8589
	519	94.1967	77.8589
	520	94.1967	77.8589
	521	94.1967	77.8589
	522	94.1967	77.8589
	523	94.1967	77.8589
	524	94.1967	77.8589
	525	94.1967	77.7981
	526	94.1967	77.7981
	527	94.1967	77.7981
	528	94.1967	77.7981
	529	94.1967	77.7981
	530	94.1967	77.8589
	531	94.1967	77.8589
	532	94.1967	77.8589
	533	94.1967	77.8589
	534	94.1967	77.8589
	535	94.1967	77.7981
	536	94.1967	77.7981
	537	94.1967	77.7981
	538	94.2069	77.7981
	539	94.2069	77.7981
	540	94.2069	77.7981
	541	94.2069	77.7981
	542	94.2069	77.7981
	543	94.2069	77.7981
	544	94.2069	77.7981
	545	94.2069	77.7981
	546	94.2069	77.8589
	547	94.2069	77.7981
	548	94.2069	77.7981
	549	94.2069	77.8589
	550	94.2069	77.8589
	551	94.2069	77.8589
	552	94.2069	77.8589
	553	94.2069	77.8589
	554	94.2172	77.8589
	555	94.2172	77.8589
	556	94.2172	77.8589
	557	94.2172	77.8589
	558	94.2172	77.8589
	559	94.2172	77.9197
	560	94.2172	77.9197
	561	94.2172	77.9197
	562	94.2172	77.9197
	563	94.2172	77.9805
	564	94.2172	77.9805
	565	94.2172	77.9197
	566	94.2172	77.9805
	567	94.2172	77.9805
	568	94.2172	77.9805
	569	94.2172	77.9805
	570	94.2172	77.9805
	571	94.2172	77.9805
	572	94.2172	77.9805
	573	94.2274	77.9805
	574	94.2274	77.9197
	575	94.2172	77.9197
	576	94.2274	77.9197
	577	94.2274	77.9805
	578	94.2274	78.0414
	579	94.2274	78.0414
	580	94.2274	78.0414
	581	94.2274	78.1022
	582	94.2274	78.163
	583	94.2274	78.163
	584	94.2274	78.163
	585	94.2274	78.163
	586	94.2274	78.2238
	587	94.2274	78.2238
	588	94.2274	78.2238
	589	94.2274	78.2238
	590	94.2274	78.2847
	591	94.2274	78.2847
	592	94.2274	78.2847
	593	94.2274	78.2847
	594	94.2274	78.3455
	595	94.2274	78.2847
	596	94.2274	78.3455
	597	94.2274	78.3455
	598	94.2274	78.3455
	599	94.2274	78.3455
	600	94.2274	78.3455
	601	94.2274	78.3455
	602	94.2274	78.4063
	603	94.2274	78.4672
	604	94.2274	78.4672
	605	94.2274	78.4672
	606	94.2274	78.4672
	607	94.2172	78.4672
	608	94.2172	78.4672
	609	94.2274	78.528
	610	94.2172	78.528
	611	94.2172	78.528
	612	94.2172	78.5888
	613	94.2172	78.5888
	614	94.2172	78.5888
	615	94.2172	78.5888
	616	94.2172	78.528
	617	94.2172	78.528
	618	94.2172	78.5888
	619	94.2172	78.5888
	620	94.2172	78.5888
	621	94.2172	78.5888
	622	94.2172	78.6496
	623	94.2172	78.7105
	624	94.2172	78.6496
	625	94.2172	78.6496
	626	94.2172	78.7105
	627	94.2172	78.7105
	628	94.2069	78.7105
	629	94.2069	78.7105
	630	94.2069	78.7105
	631	94.2069	78.7713
	632	94.2069	78.7105
	633	94.2069	78.7105
	634	94.2069	78.7105
	635	94.2069	78.7105
	636	94.1967	78.7713
	637	94.2069	78.7713
	638	94.2069	78.7713
	639	94.1967	78.7713
	640	94.1967	78.8321
	641	94.1967	78.8321
	642	94.1967	78.7713
	643	94.1967	78.7713
	644	94.1864	78.7713
	645	94.1864	78.8321
	646	94.1864	78.8929
	647	94.1864	78.8321
	648	94.1864	78.8321
	649	94.1864	78.8321
	650	94.1864	78.8321
	651	94.1864	78.8929
	652	94.1762	78.8929
	653	94.1762	78.8321
	654	94.1762	78.8321
	655	94.1762	78.8321
	656	94.1659	78.8321
	657	94.1659	78.8321
	658	94.1659	78.8929
	659	94.1659	78.9538
	660	94.1659	78.9538
	661	94.1659	78.8929
	662	94.1556	78.8929
	663	94.1556	78.6496
	664	94.1556	78.6496
	665	94.1556	78.7713
	666	94.1454	78.8321
	667	94.1454	78.8321
	668	94.1454	78.8321
	669	94.1351	78.8929
	670	94.1351	78.8321
	671	94.1351	78.8321
	672	94.1249	78.8929
	673	94.1249	78.8929
	674	94.1249	78.8321
	675	94.1249	78.8321
	676	94.1146	78.8321
	677	94.1146	78.8321
	678	94.1146	78.8321
	679	94.1146	78.8929
	680	94.1044	78.8929
	681	94.1044	78.8929
	682	94.1044	78.8929
	683	94.0941	78.8929
	684	94.0941	78.8929
	685	94.0941	78.9538
	686	94.0839	78.9538
	687	94.0839	78.8929
	688	94.0736	78.9538
	689	94.0736	78.9538
	690	94.0736	78.9538
	691	94.0634	78.8929
	692	94.0634	78.8929
	693	94.0531	78.9538

## Sheet: Fig 3e
Figure 3e	Cit-UCNPs	AuNPs	Cit-UCNP-TK	Nanocomplex
	-13.8	-23.4	-2.93	-21.8
	-15.2	-18.3	5.11	-28.6
	-20.4	-19.8	3.77	-17.4
	-22.1	-21.4	-3.07	-16.6
	-13.2	-22.9	3.63	-22.1
	-21.9	-15.2	3.71	-17.8

## Sheet: Fig 4a
Figure 4a	nanocomplex (w/o ROS)						nanocomplex (w/ ROS)
		Yb	Au	F	Ca			Yb	Au	F	Ca
	0	0.2451	-0.6669	1.3156	4.869		0	1.0166	0.137	0.0519	1.4623
	3.0246e-10	0.5092	-0.4058	1.4612	4.4616		5.0734e-11	0.9802	0.1453	0.0748	1.4306
	6.0491e-10	0.7594	-0.128	1.5991	4.0994		1.0147e-10	0.9446	0.1534	0.097	1.4001
	9.0737e-10	0.9955	0.1665	1.7293	3.7827		1.522e-10	0.9096	0.1614	0.1185	1.3709
	1.2098e-09	1.2176	0.4776	1.8519	3.5113		2.0294e-10	0.8753	0.1692	0.1394	1.343
	1.5123e-09	1.4258	0.8053	1.9668	3.2852		2.5367e-10	0.8416	0.1768	0.1596	1.3162
	1.8147e-09	1.62	1.1498	2.074	3.1045		3.044e-10	0.8087	0.1843	0.1791	1.2907
	2.1172e-09	1.8001	1.5109	2.1736	2.9692		3.5514e-10	0.7765	0.1917	0.198	1.2665
	2.4197e-09	1.9663	1.8887	2.2655	2.8792		4.0587e-10	0.7449	0.1988	0.2162	1.2435
	2.7221e-09	2.1185	2.2832	2.3497	2.8345		4.566e-10	0.7141	0.2059	0.2337	1.2217
	3.0246e-09	2.2566	2.6943	2.4263	2.8352		5.0734e-10	0.6839	0.2127	0.2506	1.2013
	3.327e-09	2.2945	3.2001	2.5436	3.4126		5.5807e-10	0.6544	0.2194	0.2667	1.182
	3.6295e-09	2.2978	3.6365	2.6038	3.3145		6.088e-10	0.6256	0.226	0.2822	1.164
	3.9319e-09	2.4521	4.0396	2.6594	3.6466		6.5954e-10	0.5975	0.2323	0.2971	1.1472
	4.2344e-09	2.5113	4.9761	2.577	3.6473		7.1027e-10	0.57	0.2386	0.3112	1.1317
	4.5368e-09	2.5309	5.5747	2.8444	3.8352		7.6101e-10	0.5433	0.2446	0.3247	1.1174
	4.8393e-09	2.8428	6.1883	2.5603	3.9183		8.1174e-10	0.5172	0.2506	0.3375	1.1043
	5.1418e-09	2.9366	6.5329	2.4207	3.9059		8.6247e-10	0.4918	0.2563	0.3497	1.0925
	5.4442e-09	3.0605	7.3246	2.0278	3.9127		9.1321e-10	0.4672	0.2619	0.3612	1.082
	5.7467e-09	3.2798	7.9006	2.1795	3.913		9.6394e-10	0.4431	0.2673	0.372	1.0727
	6.0491e-09	3.4302	7.9372	2.3655	4.1174		1.0147e-09	0.4198	0.2726	0.3821	1.0646
	6.3516e-09	3.3439	7.6231	2.5051	4.4825		1.0654e-09	0.3972	0.2777	0.3916	1.0578
	6.654e-09	3.8503	7.846	2.9366	4.6453		1.1161e-09	0.3752	0.2827	0.4004	1.0522
	6.9565e-09	4.1072	8.2138	3.2305	4.6767		1.1669e-09	0.354	0.2875	0.4085	1.0478
	7.259e-09	4.0964	8.5116	3.5855	4.3616		1.2176e-09	0.3334	0.2921	0.416	1.0448
	7.5614e-09	3.9542	8.6653	3.7686	4.6718		1.2683e-09	0.3135	0.2966	0.4227	1.0429
	7.8639e-09	3.8447	8.6061	3.7797	4.5812		1.3191e-09	0.2943	0.3009	0.4289	1.0423
	8.1663e-09	3.7516	8.5201	3.697	4.6515		1.3698e-09	0.2758	0.3051	0.4343	1.043
	8.4688e-09	3.7918	8.2677	3.747	5.137		1.4205e-09	0.258	0.3091	0.4391	1.0448
	8.7712e-09	3.6881	7.8372	3.7643	5.307		1.4713e-09	0.2409	0.3129	0.4432	1.048
	9.0737e-09	3.9971	7.8915	3.7336	5.2481		1.522e-09	0.2244	0.3166	0.4466	1.0523
	9.3761e-09	3.815	7.1386	3.9899	5.727		1.5727e-09	0.2086	0.3202	0.4529	1.058
	9.6786e-09	3.9219	6.6296	4.1906	6.1517		1.6235e-09	0.1935	0.3235	0.4565	1.0648
	9.9811e-09	3.9761	6.1112	4.2422	6.829		1.6742e-09	0.1792	0.3268	0.3627	1.0729
	1.0284e-08	3.8692	5.7715	4.1942	7.053		1.7249e-09	0.1654	0.3298	0.3771	1.0822
	1.0586e-08	3.8869	4.9935	4.087	7.5214		1.7757e-09	0.1524	0.3327	0.2936	1.0929
	1.0888e-08	4.3181	4.3436	3.541	7.9193		1.8264e-09	0.1401	0.3354	0.3176	1.1168
	1.1191e-08	4.4325	3.7888	3.8261	8.4998		1.8772e-09	0.1284	0.338	0.3378	1.0506
	1.1493e-08	4.4322	3.5015	3.5561	9.0265		1.9279e-09	0.1175	0.3404	0.3541	1.0705
	1.1796e-08	4.3138	2.7182	3.9961	9.7009		1.9786e-09	0.1072	0.3427	0.3666	1.0821
	1.2098e-08	4.3848	1.8777	4.2942	10.0997		2.0293e-09	0.0976	0.3448	0.3752	1.18
	1.2401e-08	4.1572	1.2981	4.6859	10.1164		2.0801e-09	0.0887	0.3467	0.3798	1.2
	1.2703e-08	4.3714	1.1053	5.0095	10.0824		2.1308e-09	0.0805	0.3485	0.3807	1.319
	1.3006e-08	3.896	1.0396	5.3174	10.0713		2.1816e-09	0.0729	0.3502	0.3776	1.2659
	1.3308e-08	3.5606	0.7352	5.7385	9.9761		2.2323e-09	0.0661	0.3516	0.3707	1.1349
	1.3611e-08	3.3187	0.575	6.1252	10.9173		2.283e-09	0.0599	0.3529	0.2653	1.1845
	1.3913e-08	3.4626	0.6656	6.3645	11.1072		2.3338e-09	0.0545	0.3541	0.267	1.2253
	1.4215e-08	3.626	0.5914	6.443	11.2203		2.3845e-09	0.0497	0.3551	0.1696	1.1752
	1.4518e-08	3.5459	0.5299	7.2733	11.2004		2.4352e-09	0.0456	0.3559	0.1787	1.2106
	1.482e-08	3.7038	0.5093	7.8758	11.4191		2.486e-09	0.0421	0.3566	0.2944	1.4263
	1.5123e-08	3.5682	0.6823	8.4332	11.4779		2.5367e-09	0.0394	0.3571	0.311	1.4691
	1.5425e-08	3.1733	0.5891	8.8807	12.0644		2.5874e-09	0.033	0.3578	0.3231	1.6929
	1.5728e-08	3.1066	0.578	9.1033	11.8496		2.6382e-09	0.0255	0.3576	0.4423	1.7444
	1.603e-08	2.8771	0.5061	9.3547	11.949		2.6889e-09	0.0171	0.3566	0.4631	1.7059
	1.6333e-08	2.6587	0.4292	9.305	11.7225		2.7396e-09	0.073	0.3547	0.5914	1.7542
	1.6635e-08	2.9703	0.3818	9.1497	11.2364		2.7904e-09	0.0689	0.2929	0.6219	1.889
	1.6938e-08	3.3145	0.4198	9.1252	10.8019		2.8411e-09	0.064	0.2953	0.6489	1.9339
	1.724e-08	3.2069	0.4904	8.4995	10.8316		2.8918e-09	0.0582	0.362	0.6727	1.9711
	1.7543e-08	3.2749	0.3949	7.9	10.7404		2.9426e-09	0.0515	0.3687	0.5039	1.9183
	1.7845e-08	3.5119	0.3289	7.6489	10.8111		2.9933e-09	0.0441	0.3746	0.5537	1.9521
	1.8147e-08	3.7718	0.3416	7.3057	10.5904		3.044e-09	0.0357	0.3797	0.5991	1.9779
	1.845e-08	3.5603	0.4299	6.8359	9.983		3.0948e-09	0.0918	0.3248	0.64	1.9956
	1.8752e-08	3.8215	0.4819	6.4008	9.3132		3.1455e-09	0.0289	0.3342	0.6765	2.0052
	1.9055e-08	3.9892	0.6404	6.5257	9.3707		3.1962e-09	0.0304	0.3426	0.7086	2.0068
	1.9357e-08	4.0353	0.7251	6.5155	9.2246		3.247e-09	0.0963	0.35	0.7362	2.0003
	1.966e-08	4.084	0.8228	6.4953	9.051		3.2977e-09	0.1024	0.3565	0.7595	1.9035
	1.9962e-08	4.7218	0.9863	6.2167	8.4119		3.3484e-09	0.0487	0.362	0.6836	1.893
	2.0265e-08	4.7143	1.035	6.6277	8.3658		3.3992e-09	0.0593	0.3665	0.7143	1.8741
	2.0567e-08	4.8003	1.202	7.0762	8.1304		3.4499e-09	0.1344	0.3109	0.7401	1.9414
	2.087e-08	5.4296	1.2887	7.1811	8.3717		3.5006e-09	0.1496	0.2605	0.7608	1.9185
	2.1172e-08	5.5106	1.3508	7.135	8.4894		3.5514e-09	0.1641	0.274	0.7766	1.8051
	2.1474e-08	5.8287	1.354	7.0121	8.7159		3.6021e-09	0.1778	0.2863	0.6927	1.7782
	2.1777e-08	6.287	1.2426	7.3377	8.2746		3.6528e-09	0.1909	0.2973	0.7148	1.7427
	2.2079e-08	6.4881	1.0817	7.4351	8.6231		3.7036e-09	0.2032	0.3072	0.7314	1.6989
	2.2382e-08	6.6682	1.067	7.1896	8.307		3.7543e-09	0.1557	0.3158	0.7425	1.6467
	2.2684e-08	7.1788	1.0739	6.9461	8.0719		3.805e-09	0.1725	0.3233	0.748	1.586
	2.2987e-08	6.9856	0.9938	6.524	8.1831		3.8558e-09	0.1885	0.3295	0.748	1.6116
	2.3289e-08	6.6355	0.8267	5.9075	8.85		3.9065e-09	0.2037	0.3345	0.7425	1.5469
	2.3592e-08	6.2625	0.7156	6.219	9.4609		3.9572e-09	0.218	0.3383	0.7314	1.3919
	2.3894e-08	6.0997	0.6947	5.6486	9.3795		4.008e-09	0.1724	0.3408	0.8263	1.3356
	2.4197e-08	5.5907	0.4318	5.6103	9.2151		4.0587e-09	0.191	0.3421	0.8216	1.2834
	2.4499e-08	5.391	0.3308	5.2537	8.7251		4.1094e-09	0.2087	0.3423	0.6227	1.2352
	2.4801e-08	5.0536	0.4001	5.1546	8.2736		4.1602e-09	0.2253	0.4064	0.6407	1.191
	2.5104e-08	4.6571	0.5181	4.7516	8.067		4.2109e-09	0.182	0.4104	0.6525	1.1384
	2.5406e-08	4.2167	0.7061	4.4766	7.2635		4.2616e-09	0.2027	0.4132	0.5638	0.9951
	2.5709e-08	3.8111	1.0595	4.1066	6.2736		4.3124e-09	0.2224	0.415	0.502	0.9502
	2.6011e-08	3.6806	1.2857	3.9435	5.7267		4.3631e-09	0.241	0.4157	0.4668	1.0985
	2.6314e-08	3.3037	2.0206	3.9294	5.3877		4.4138e-09	0.2585	0.4152	0.4408	1.1688
	2.6616e-08	3.1811	2.626	3.4685	4.4492		4.4646e-09	0.34	0.4137	0.5179	1.0669
	2.6919e-08	3.286	3.1265	3.0765	4.2916		4.5153e-09	0.3616	0.4111	0.5868	1.0517
	2.7221e-08	3.2213	3.6551	2.9157	4.3567		4.566e-09	0.2641	0.4073	0.5527	1.123
	2.7524e-08	3.4534	4.0559	2.6819	4.2442		4.6168e-09	0.2957	0.4025	0.6213	0.94
	2.7826e-08	3.6378	4.3158	2.6675	3.815		4.6675e-09	0.3261	0.3966	0.5864	0.9378
	2.8128e-08	3.3148	4.5989	2.7944	3.6512		4.7182e-09	0.2963	0.3897	0.559	0.8451
	2.8431e-08	3.274	4.849	2.8575	3.3403		4.769e-09	0.3303	0.3816	0.5553	0.6737
	2.8733e-08	3.223	4.882	2.8794	3.3047		4.8197e-09	0.363	0.3724	0.5749	0.777
	2.9036e-08	2.9438	4.9824	2.7676	3.5132		4.8704e-09	0.3944	0.3621	0.8064	0.9783
	2.9338e-08	2.9735	5.068	3.1775	4.0317		4.9212e-09	0.4244	0.3507	0.9328	0.9245
	2.9641e-08	3.0232	4.9794	3.3446	4.2393		4.9719e-09	0.394	0.3382	1.0487	0.9566
	2.9943e-08	3.3701	5.119	3.2936	4.1232		5.0226e-09	0.4274	0.3246	1.154	0.8976
	3.0246e-08	3.3589	5.1899	3.6401	4.3978		5.0734e-09	0.3411	0.31	1.0596	0.842
	3.0548e-08	3.6335	5.729	3.4335	4.5688		5.1241e-09	0.3836	0.2942	1.082	0.8716
	3.0851e-08	3.2432	6.2386	3.3978	4.5953		5.1748e-09	0.3653	0.3426	0.9197	0.645
	3.1153e-08	3.4557	6.7028	3.2785	4.9585		5.2256e-09	0.4104	0.3309	0.9836	0.8814
	3.1455e-08	3.2988	7.0098	3.3119	5.1546		5.2763e-09	0.3947	0.3834	0.8606	0.9559
	3.1758e-08	3.1422	7.3151	3.2337	4.9474		5.327e-09	0.3831	0.376	1.0561	0.9508
	3.206e-08	2.9333	7.6371	3.271	5.0327		5.3778e-09	0.4347	0.3678	1.2525	0.948
	3.2363e-08	2.9461	8.4142	2.8522	5.3021		5.4285e-09	0.4842	0.4239	1.4496	1.0293
	3.2665e-08	2.6865	8.5433	2.6489	5.3733		5.4792e-09	0.2953	0.4203	1.6476	1.1949
	3.2968e-08	2.5404	8.4502	2.3227	5.6045		5.53e-09	0.3648	0.4159	1.8465	1.268
	3.327e-08	2.2596	8.371	2.1164	5.4466		5.5807e-09	0.3135	0.4108	1.9346	1.2487
	3.3573e-08	2.0837	8.101	1.8411	5.0739		5.6314e-09	0.3309	0.405	1.9284	1.0667
	3.3875e-08	1.8388	7.5629	1.8333	4.6198		5.6822e-09	0.3515	0.3984	2.1275	1.1698
	3.4178e-08	1.5155	6.8601	1.7643	4.1435		5.7329e-09	0.3751	0.3911	2.3089	1.1093
	3.448e-08	1.3877	5.9529	1.3982	3.5901		5.7836e-09	0.2837	0.3831	2.4726	1.3206
	3.4783e-08	1.391	5.1285	0.9928	3.1935		5.8344e-09	0.3843	0.4395	2.4294	1.4626
	3.5085e-08	1.3053	4.3354	0.8748	3.1497		5.8851e-09	0.4223	0.4363	2.5904	1.4531
	3.5387e-08	1.4328	3.457	1.07	2.8467		5.9358e-09	0.4629	0.4324	2.6378	1.6203
	3.569e-08	1.3509	2.8913	0.9771	2.6392		5.9866e-09	0.4467	0.428	2.6829	1.7874
	3.5992e-08	1.2609	2.3578	0.8831	2.4504		6.0373e-09	0.5569	0.4229	2.8532	1.872
	3.6295e-08	1.163	1.8565	0.7879	2.2804		6.088e-09	0.6632	0.4173	2.8481	2.0384
	3.6597e-08	1.0569	1.3875	0.6914	2.1292		6.1388e-09	0.7654	0.411	3.045	1.8628
	3.69e-08	0.9429	0.9506	0.5937	1.9967		6.1895e-09	0.8045	0.4041	3.1263	1.8048
	3.7202e-08	0.8209	0.546	0.4948	1.8829		6.2402e-09	0.7866	0.3966	3.2974	1.9333
	3.7505e-08	0.6908	0.1736	0.3947	1.7879		6.291e-09	0.7766	0.3885	3.2578	1.9063
	3.7807e-08	0.5527	-0.1667	0.2933	1.7117		6.3417e-09	0.8333	0.3798	3.3238	1.9124
	3.811e-08	0.4066	-0.4747	0.1907	1.6542		6.3924e-09	0.7143	0.3705	3.3835	2.1024
	3.8412e-08	0.2524	-0.7504	0.087	1.6155		6.4432e-09	0.7918	0.3606	3.2639	2.2044
							6.4939e-09	0.8171	0.3501	3.2809	2.3946
							6.5446e-09	0.8553	0.3389	3.4944	2.6726
							6.5954e-09	0.9	0.3272	3.6813	2.8616
							6.6461e-09	1.0099	0.3148	3.8417	3.1256
							6.6968e-09	1.1198	0.3018	3.8031	3.37
							6.7476e-09	1.2886	0.2883	3.9768	3.348
							6.7983e-09	1.451	0.2741	3.9336	3.2604
							6.8491e-09	1.548	0.2593	3.8007	3.4472
							6.8998e-09	1.7038	0.2439	3.7826	3.801
							6.9505e-09	1.6169	0.2279	3.6721	3.9683
							7.0013e-09	1.6657	0.2113	3.7682	4.1255
							7.052e-09	1.8379	0.194	3.7529	4.1079
							7.1027e-09	1.9437	0.1762	3.8311	4.1037
							7.1535e-09	2.1075	0.1578	3.9854	4.1245
							7.2042e-09	2.2049	0.1387	4.1381	4.2514
							7.2549e-09	2.301	0.119	4.2891	4.2942
							7.3057e-09	2.4548	0.0987	4.31	4.3467
							7.3564e-09	2.5419	0.0779	4.4234	4.6546
							7.4071e-09	2.7519	0.0564	4.7407	4.6047
							7.4579e-09	2.8952	0.0343	4.9454	4.6566
							7.5086e-09	2.9128	0.0116	5.038	4.797
							7.5593e-09	3.0531	-0.0056	5.0186	4.9428
							7.61e-09	3.0736	-0.0172	4.9812	5.0235
							7.6608e-09	3.1636	-0.0295	4.9422	5.0381
							7.7115e-09	3.2515	-0.0423	4.8063	5.4089
							7.7623e-09	3.3964	-0.0558	4.8732	5.6748
							7.813e-09	3.533	-0.0698	4.9368	6
							7.8637e-09	3.6023	-0.0845	5.1086	6.3023
							7.9145e-09	3.7284	-0.0346	4.9937	6.5118
							7.9652e-09	3.846	-0.0442	4.8919	6.5458
							8.0159e-09	3.8372	-0.0543	4.6904	6.5805
							8.0667e-09	3.7729	-0.1239	4.4045	6.956
							8.1174e-09	3.8953	-0.1881	4.3327	6.8005
							8.1681e-09	3.9496	-0.1877	4.5687	6.9148
							8.2188e-09	4.06	-0.1229	4.606	7.1211
							8.2696e-09	4.1083	-0.1177	4.7785	7.2421
							8.3203e-09	4.1596	-0.1131	4.9749	7.5241
							8.3711e-09	4.2078	-0.1091	5.3843	7.72
							8.4218e-09	4.1345	-0.1058	5.484	7.6652
							8.4725e-09	4.2531	-0.1031	5.669	7.7819
							8.5233e-09	4.3089	-0.101	5.6385	7.9747
							8.574e-09	4.3018	-0.0342	5.709	7.9841
							8.6247e-09	4.4149	-0.0209	5.6737	8.1629
							8.6755e-09	4.3997	-0.00188	5.7378	8.3338
							8.7262e-09	4.4453	0.0166	6.0122	8.484
							8.7769e-09	4.5456	0.0347	5.9736	8.5558
							8.8277e-09	4.5762	0.0522	5.7326	8.3965
							8.8784e-09	4.7265	0.0692	5.7936	8.5924
							8.9291e-09	4.689	0.0858	5.8555	8.8593
							8.9799e-09	4.7121	0.1019	5.7284	8.6909
							9.0306e-09	4.7303	0.1175	5.9953	8.7936
							9.0813e-09	4.8027	0.1326	6.0384	8.87
							9.1321e-09	4.9293	0.1472	6.2862	8.9194
							9.1828e-09	4.8676	0.1613	6.344	9.0357
							9.2335e-09	4.8662	0.1749	6.3057	9.4082
							9.2843e-09	4.8004	0.1881	6.3596	9.4242
							9.335e-09	4.8598	0.2007	6.2989	9.6964
							9.3857e-09	4.8546	0.1538	6.5348	9.2703
							9.4365e-09	4.7848	0.1716	6.7503	9.2302
							9.4872e-09	4.8335	0.1887	6.7398	9.5502
							9.5379e-09	4.8112	0.2052	7.1547	9.4978
							9.5887e-09	4.842	0.221	7.1892	9.4385
							9.6394e-09	4.8608	0.1773	7.2212	9.6303
							9.6901e-09	4.939	0.198	7.2165	9.5299
							9.7409e-09	4.8932	0.218	7.1744	9.9513
							9.7916e-09	4.9006	0.2372	7.5235	10.2824
							9.8423e-09	4.9611	0.2557	7.4411	10.499
							9.8931e-09	4.8915	0.2735	7.5449	10.544
							9.9438e-09	4.8751	0.2905	7.5684	10.7959
							9.9945e-09	4.8467	0.3068	7.7177	11.0284
							1.0045e-08	4.6291	0.3224	7.9767	11.1471
							1.0096e-08	4.6598	0.3372	7.8394	10.8354
							1.0147e-08	4.5601	0.3514	7.9232	10.8817
							1.0198e-08	4.5256	0.3648	8.0997	10.7422
							1.0248e-08	4.4908	0.3775	8.0349	10.5106
							1.0299e-08	4.5089	0.3894	8.2521	10.3501
							1.035e-08	4.4557	0.3415	8.134	10.3667
							1.04e-08	4.4553	0.358	7.903	10.7495
							1.0451e-08	4.4489	0.3737	7.7809	10.9314
							1.0502e-08	4.2533	0.3885	7.639	10.6409
							1.0553e-08	4.1758	0.3434	7.3652	10.5971
							1.0603e-08	4.2287	0.3625	7.2758	10.3632
							1.0654e-08	4.1047	0.3806	7.2596	10.564
							1.0705e-08	4.1642	0.3978	6.9215	10.8338
							1.0756e-08	3.9815	0.414	6.612	11.009
							1.0806e-08	3.9886	0.3701	6.5359	10.6791
							1.0857e-08	3.9897	0.3904	6.4535	10.9743
							1.0908e-08	3.9973	0.4096	6.3479	11.1628
							1.0959e-08	3.8282	0.4276	6.2191	10.6447
							1.1009e-08	3.6655	0.4446	6.006	10.517
							1.106e-08	3.6333	0.4605	6.026	10.6843
							1.1111e-08	3.6662	0.4753	6.0565	10.4266
							1.1161e-08	3.6341	0.489	6.2264	10.6274
							1.1212e-08	3.5897	0.5016	6.3139	10.7561
							1.1263e-08	3.4742	0.454	6.191	10.8376
							1.1314e-08	3.4177	0.4705	6.3642	10.9289
							1.1364e-08	3.4855	0.3676	6.3446	10.9923
							1.1415e-08	3.5535	0.3346	6.149	10.8505
							1.1466e-08	3.4386	0.3652	5.8709	10.9387
							1.1516e-08	3.6441	0.3942	5.9041	10.8331
							1.1567e-08	3.6671	0.4217	5.914	11.0763
							1.1618e-08	3.6972	0.4476	5.7284	11.1382
							1.1669e-08	3.7406	0.4718	5.7751	10.8418
							1.172e-08	3.8505	0.4945	5.7366	11.2475
							1.177e-08	3.7786	0.5157	5.8184	11.377
							1.1821e-08	3.7732	0.5352	5.8923	11.6547
							1.1872e-08	3.7629	0.5532	6.0527	11.563
							1.1922e-08	3.7417	0.5696	6.3341	11.62
							1.1973e-08	3.7748	0.5844	6.4198	11.4846
							1.2024e-08	3.6789	0.5976	6.7053	11.63
							1.2075e-08	3.8391	0.6092	7.0024	11.349
							1.2125e-08	3.948	0.6192	6.9777	11.1716
							1.2176e-08	3.9285	0.6277	7.1376	11.2613
							1.2227e-08	3.8456	0.6346	7.0872	11.1701
							1.2278e-08	3.7056	0.5808	7.1605	11.1568
							1.2328e-08	3.7505	0.5906	6.9789	11.0319
							1.2379e-08	3.7909	0.5395	7.1424	11.2563
							1.243e-08	3.5846	0.5519	7.5056	11.6664
							1.2481e-08	3.5693	0.5624	7.6405	11.4614
							1.2531e-08	3.4902	0.5711	7.4526	11.336
							1.2582e-08	3.4654	0.578	7.4807	11.3272
							1.2633e-08	3.56	0.583	7.6129	11.3528
							1.2683e-08	3.4667	0.6515	7.8491	11.1162
							1.2734e-08	3.6234	0.6591	7.7945	11.2295
							1.2785e-08	3.5987	0.6651	8.0327	11.1497
							1.2836e-08	3.6348	0.6694	8.2296	10.8066
							1.2886e-08	3.6015	0.6719	8.2744	10.8245
							1.2937e-08	3.5578	0.6728	8.2786	10.7422
							1.2988e-08	3.51	0.6719	8.259	11.1153
							1.3039e-08	3.4579	0.6694	8.1546	11.2745
							1.3089e-08	3.3955	0.6651	8.0766	11.3474
							1.314e-08	3.4532	0.6591	8.1798	11.4039
							1.3191e-08	3.5783	0.7167	8.3702	11.4812
							1.3242e-08	3.4574	0.7788	8.5542	11.5545
							1.3292e-08	3.457	0.7804	8.3985	11.6936
							1.3343e-08	3.3879	0.7805	8.3147	11.7218
							1.3394e-08	3.4394	0.7792	8.0967	11.6267
							1.3444e-08	3.3694	0.7764	7.6663	11.4903
							1.3495e-08	3.3614	0.7721	7.6738	11.691
							1.3546e-08	3.4214	0.7664	7.7853	11.7113
							1.3597e-08	3.4256	0.7592	7.6675	11.3499
							1.3647e-08	3.4269	0.7506	7.4487	11.2312
							1.3698e-08	3.4906	0.7405	7.3345	11.4749
							1.3749e-08	3.3095	0.7941	6.8958	11.2921
							1.38e-08	3.3803	0.7873	6.9722	11.4604
							1.385e-08	3.3896	0.7792	7.1695	11.4622
							1.3901e-08	3.3312	0.7698	7.0772	11.3926
							1.3952e-08	3.2705	0.7	6.979	11.264
							1.4003e-08	3.2074	0.6939	6.7635	10.9815
							1.4053e-08	3.2072	0.6864	6.731	10.6835
							1.4104e-08	3.2109	0.6773	6.9933	10.9822
							1.4155e-08	3.0943	0.6668	6.6506	10.9119
							1.4205e-08	3.0407	0.6549	6.4315	10.8514
							1.4256e-08	2.9786	0.6415	6.5248	10.7883
							1.4307e-08	2.9205	0.5085	6.391	10.5905
							1.4358e-08	2.9314	0.5043	6.3476	10.4471
							1.4408e-08	2.8874	0.4983	6.1723	10.8316
							1.4459e-08	2.9125	0.4907	6.1826	10.6594
							1.451e-08	2.8766	0.4874	6.1128	10.5188
							1.4561e-08	2.9691	0.4886	6.0915	10.7192
							1.4611e-08	2.9356	0.4881	5.9911	10.699
							1.4662e-08	2.9003	0.486	5.7779	10.4463
							1.4713e-08	2.8632	0.4821	5.9918	10.6563
							1.4764e-08	2.7001	0.5417	6.0162	10.6923
							1.4814e-08	2.7244	0.5406	6.247	10.8841
							1.4865e-08	2.7469	0.538	5.9897	10.9987
							1.4916e-08	2.6434	0.5338	5.767	10.7779
							1.4966e-08	2.4788	0.528	5.7501	10.4807
							1.5017e-08	2.5017	0.5207	5.8276	10.5425
							1.5068e-08	2.4573	0.5117	5.7939	10.1614
							1.5119e-08	2.4047	0.4421	5.7435	10.316
							1.5169e-08	2.5397	0.436	5.582	10.1921
							1.522e-08	2.4897	0.3692	5.6094	10.144
							1.5271e-08	2.3789	0.3657	5.4141	10.2789
							1.5322e-08	2.462	0.3013	5.5193	10.2191
							1.5372e-08	2.3012	0.2412	5.6253	9.8704
							1.5423e-08	2.2629	0.2442	5.9731	9.2567
							1.5474e-08	2.1576	0.3103	5.9466	9.2614
							1.5525e-08	2.0505	0.3154	5.5288	8.9752
							1.5575e-08	2.0004	0.2595	5.2413	8.9413
							1.5626e-08	2.0725	0.2077	5.4001	8.7365
							1.5677e-08	2.0187	0.2841	5.5935	8.974
							1.5727e-08	2.0873	0.2994	5.5989	9.1248
							1.5778e-08	1.9182	0.1945	5.906	9.0007
							1.5829e-08	1.8777	0.2177	6.215	8.8738
							1.588e-08	1.9659	0.2386	5.9255	8.6622
							1.593e-08	1.9344	0.3223	6.0323	8.4481
							1.5981e-08	1.7771	0.3449	5.7107	8.2316
							1.6032e-08	1.8137	0.3652	5.8	7.9877
							1.6083e-08	1.92	0.3833	5.6818	7.9882
							1.6133e-08	2.0372	0.3993	5.9125	7.6457
							1.6184e-08	1.9822	0.413	6.2696	7.7751
							1.6235e-08	2.0564	0.4246	6.2914	7.6573
							1.6286e-08	2.0642	0.3749	6.4842	7.5644
							1.6336e-08	2.0056	0.3881	6.3417	7.3198
							1.6387e-08	2.07	0.4642	6.2919	7.1699
							1.6438e-08	2.0742	0.4791	6.3342	7.2343
							1.6488e-08	2.0182	0.6222	6.2625	7.0775
							1.6539e-08	2.02	0.6513	6.6169	6.946
							1.659e-08	2.0857	0.6847	6.7807	7.0862
							1.6641e-08	2.0912	0.6571	6.7206	7.3217
							1.6691e-08	1.9712	0.6335	6.453	7.1229
							1.6742e-08	1.9864	0.6729	6.5338	7.279
							1.6793e-08	2.0716	0.7102	6.6284	7.5315
							1.6844e-08	2.0903	0.6862	6.7367	7.433
							1.6894e-08	2.1729	0.7251	6.7644	7.5014
							1.6945e-08	2.2015	0.7617	6.883	7.4654
							1.6996e-08	2.2289	0.796	6.9034	7.5844
							1.7047e-08	2.249	0.8279	6.8419	7.2582
							1.7097e-08	2.2618	0.8576	6.9982	7.2061
							1.7148e-08	2.2734	0.8849	7.1323	7.0618
							1.7199e-08	2.3491	0.9099	7.1159	7.0143
							1.7249e-08	2.3585	0.9326	7.4891	6.9813
							1.73e-08	2.3607	0.894	7.4797	7.0327
							1.7351e-08	2.4863	0.9181	7.4823	7.1688
							1.7402e-08	2.6171	1.005	7.4629	6.9541
							1.7452e-08	2.6231	1.0305	7.4377	6.9314
							1.7503e-08	2.5634	1.1189	7.2946	6.9359
							1.7554e-08	2.7577	1.146	7.428	7.3218
							1.7605e-08	2.7745	1.171	7.5375	7.6417
							1.7655e-08	2.7971	1.1938	7.8469	7.9665
							1.7706e-08	2.8195	1.1553	7.7392	7.9184
							1.7757e-08	2.6582	1.1797	7.7379	8.028
							1.7808e-08	2.7509	1.2018	7.542	8.2383
							1.7858e-08	2.7188	1.2216	7.5458	8.196
							1.7909e-08	2.8103	1.18	7.415	8.3121
							1.796e-08	2.8361	1.2012	7.5949	8.3277
							1.8011e-08	2.8552	1.2199	7.5187	8.0783
							1.8061e-08	2.8675	1.2362	7.47	8.0688
							1.8112e-08	2.9384	1.2501	7.509	7.9329
							1.8163e-08	2.9436	1.2616	7.3349	7.8596
							1.8213e-08	2.9423	1.2706	7.2644	8.0509
							1.8264e-08	2.9344	1.2772	7.486	8.1661
							1.8315e-08	2.9199	1.2813	7.4603	8.2759
							1.8366e-08	2.964	1.283	7.4102	8.0969
							1.8416e-08	2.9426	1.2823	7.3358	7.8056
							1.8467e-08	2.9148	1.2791	6.9364	7.7678
							1.8518e-08	2.8806	1.2735	6.94	7.8192
							1.8568e-08	2.9051	1.2655	7.0128	8.0553
							1.8619e-08	2.8641	1.255	7.0951	7.8519
							1.867e-08	2.8821	1.2421	7.4109	7.929
							1.8721e-08	2.8348	1.2268	7.5163	7.9208
							1.8772e-08	2.7813	1.2089	7.1287	7.885
							1.8822e-08	2.7216	1.1888	7.0878	7.9168
							1.8873e-08	2.7861	1.1661	7.0253	7.7576
							1.8924e-08	2.7265	1.141	6.9243	7.4897
							1.8974e-08	2.6609	1.1135	7.1364	7.5613
							1.9025e-08	2.5893	1.0835	7.0277	7.8215
							1.9076e-08	2.577	1.1164	7.2167	7.7286
							1.9127e-08	2.4999	1.0878	7.1983	7.5298
							1.9177e-08	2.482	1.057	7.3682	7.4968
							1.9228e-08	2.3995	1.0238	7.539	7.4532
							1.9279e-08	2.4415	0.9292	7.3777	7.2103
							1.933e-08	2.3009	0.8975	7.2799	6.9328
							1.938e-08	2.22	0.8632	7.0399	6.7153
							1.9431e-08	2.2639	0.957	6.9753	6.5705
							1.9482e-08	2.1842	0.9305	6.898	6.417
							1.9533e-08	2.2297	0.9017	6.6975	6.2554
							1.9583e-08	2.1518	0.8708	6.5807	6.0865
							1.9634e-08	2.1341	0.8438	6.3424	5.7215
							1.9685e-08	2.0524	0.8208	6.0778	5.3374
							1.9735e-08	1.9065	0.7956	5.7875	5.2182
							1.9786e-08	1.8861	0.7682	5.8065	5.0112
							1.9837e-08	1.8015	0.7386	5.7417	4.6224
							1.9888e-08	1.8424	0.7068	5.4663	4.595
							1.9938e-08	1.7604	0.6138	5.3932	4.3996
							1.9989e-08	1.6736	0.5837	5.2232	4.2138
							2.004e-08	1.6473	0.5512	4.846	3.9686
							2.0091e-08	1.6878	0.5164	4.7854	4.0182
							2.0141e-08	1.6057	0.4794	4.7421	3.9975
							2.0192e-08	1.5193	0.44	4.6065	3.8007
							2.0243e-08	1.4284	0.4635	4.1565	3.5925
							2.0294e-08	1.3332	0.4258	3.8986	3.5626
							2.0344e-08	1.2336	0.451	3.5156	3.3582
							2.0395e-08	1.2601	0.4152	3.4535	3.1442
							2.0446e-08	1.1642	0.4425	3.2072	2.9333
							2.0496e-08	1.1947	0.474	3.061	2.7259
							2.0547e-08	1.044	0.4445	2.9214	2.51
							2.0598e-08	1.0198	0.4133	2.7897	2.191
							2.0649e-08	0.9979	0.3803	2.4437	2.148
							2.0699e-08	0.9131	0.4106	2.1844	1.8759
							2.075e-08	0.8245	0.4454	1.8061	1.7985
							2.0801e-08	0.7321	0.4195	1.6264	1.8217
							2.0852e-08	0.636	0.392	1.3627	1.7697
							2.0902e-08	0.7318	0.4343	1.333	1.6307
							2.0953e-08	0.6469	0.4223	1.1099	1.4874
							2.1004e-08	0.6238	0.3497	0.8832	1.5294
							2.1054e-08	0.5384	0.3408	0.7649	1.5933
							2.1105e-08	0.5801	0.3302	0.8846	1.6802
							2.1156e-08	0.5659	0.3181	0.8322	1.6017
							2.1207e-08	0.4897	0.3044	0.6865	1.5227
							2.1257e-08	0.4757	0.2891	0.7658	1.3487
							2.1308e-08	0.5304	0.2723	0.7709	1.2569
							2.1359e-08	0.4643	0.2539	0.5745	1.083
							2.141e-08	0.3957	0.299	0.366	1.0986
							2.146e-08	0.3897	0.2837	0.3683	1.0454
							2.1511e-08	0.3223	0.2669	0.1703	0.9111
							2.1562e-08	0.3176	0.2486	0.4073	0.955
							2.1613e-08	0.3168	0.1698	0.2569	1.108
							2.1663e-08	0.2547	0.2199	0.0976	1.0047
							2.1714e-08	0.2556	0.2094	0.1524	0.9867
							2.1765e-08	0.1954	0.2627	0.0103	0.8897
							2.1816e-08	0.2636	0.3208	-0.1396	0.8908
							2.1866e-08	0.3422	0.3186	0.1657	0.8956
							2.1917e-08	0.3011	0.3152	0.3267	0.8097
							2.1968e-08	0.2584	0.3758	0.1994	0.81
							2.2018e-08	0.2794	0.3762	0.2902	0.9095
							2.2069e-08	0.305	0.3755	0.3934	0.9319
							2.212e-08	0.2702	0.3737	0.3981	0.9596
							2.2171e-08	0.2341	0.3709	0.5104	0.8984
							2.2221e-08	0.1967	0.3669	0.5248	1.02
							2.2272e-08	0.2231	0.3028	0.5359	1.1605
							2.2323e-08	0.1893	0.3027	0.5436	1.1312
							2.2373e-08	0.1542	0.3013	0.548	1.0966
							2.2424e-08	0.1179	0.364	0.5491	1.0568
							2.2475e-08	0.0804	0.3665	0.5469	1.1065
							2.2526e-08	-0.0174	0.3679	0.5414	1.1637
							2.2577e-08	-0.0513	0.3682	0.5325	1.1341
							2.2627e-08	-0.0804	0.3674	0.5204	1.0999
							2.2678e-08	-0.1047	0.3655	0.5049	0.9789
							2.2729e-08	-0.0651	0.3625	0.4861	0.8778
							2.2779e-08	-0.0206	0.3585	0.464	0.8787
							2.283e-08	-0.0362	0.4185	0.4385	0.7921
							2.2881e-08	0.1427	0.4185	0.4098	0.7945
							2.2932e-08	0.1437	0.4175	0.2831	0.7914
							2.2982e-08	0.2091	0.4156	0.264	0.7826
							2.3033e-08	0.2149	0.4779	0.241	0.7682
							2.3084e-08	0.2201	0.4802	0.2142	0.7482
							2.3135e-08	0.2246	0.4818	0.295	0.7226
							2.3185e-08	0.2286	0.4825	0.1832	0.6915
							2.3236e-08	0.232	0.4823	0.0844	0.6546
							2.3287e-08	0.2347	0.4812	0.0928	0.7069
							2.3338e-08	0.2368	0.4794	0.2081	0.6716
							2.3388e-08	0.2383	0.4766	0.1304	0.6312
							2.3439e-08	0.2388	0.4751	0.1597	0.6801
							2.349e-08	0.2392	0.4732	0.2961	0.6419
							2.354e-08	0.2395	0.4708	0.3339	0.5987
							2.3591e-08	0.2397	0.468	0.368	0.4809
							2.3642e-08	0.2399	0.4648	0.3981	0.6544
							2.3693e-08	0.2399	0.4611	0.4244	0.6588
							2.3743e-08	0.2399	0.457	0.4468	0.6586
							2.3794e-08	0.2399	0.4524	0.3707	0.6538
							2.3845e-08	0.2397	0.4474	0.4016	0.48
							2.3896e-08	0.2395	0.442	0.4282	0.4904
							2.3946e-08	0.2392	0.4361	0.5618	0.4132
							2.3997e-08	0.2389	0.4298	0.5969	0.4251
							2.4048e-08	0.2384	0.423	0.6282	0.5261
							2.4099e-08	0.2379	0.4158	0.6556	0.5396
							2.4149e-08	0.2373	0.4081	0.679	0.5479
							2.42e-08	0.2367	0.4001	0.6987	0.5509
							2.4251e-08	0.236	0.3915	0.7145	0.5556
							2.4301e-08	0.2351	0.3826	0.7264	0.5618
							2.4352e-08	0.2343	0.3732	0.7343	0.5696
							2.4403e-08	0.2333	0.3633	0.6439	0.5791
							2.4454e-08	0.2323	0.353	0.6511	0.5901
							2.4504e-08	0.2312	0.3423	0.6577	0.6027
							2.4555e-08	0.23	0.3312	0.6637	0.6169
							2.4606e-08	0.2287	0.3196	0.669	0.6327
							2.4657e-08	0.2274	0.3075	0.6737	0.6501
							2.4707e-08	0.226	0.2951	0.6779	0.6691
							2.4758e-08	0.2246	0.2821	0.6814	0.6897
							2.4809e-08	0.223	0.2688	0.6843	0.7119
							2.4859e-08	0.2214	0.255	0.6865	0.7357
							2.491e-08	0.2197	0.2407	0.6882	0.7611
							2.4961e-08	0.2179	0.2261	0.6892	0.7881
							2.5012e-08	0.2161	0.2109	0.6896	0.8167
							2.5062e-08	0.2142	0.1954	0.6894	0.8469
							2.5113e-08	0.2122	0.1794	0.6886	0.8786
							2.5164e-08	0.2101	0.1629	0.6872	0.912
							2.5215e-08	0.208	0.1461	0.6851	0.9469
							2.5265e-08	0.2058	0.1287	0.6824	0.9835
							2.5316e-08	0.2035	0.111	0.6792	1.0217
							2.5367e-08	0.2011	0.0928	0.6752	1.0614
							2.5418e-08	0.1987	0.0741	0.6707	1.1028
							2.5468e-08	0.1962	0.0551	0.6656	1.1457
							2.5519e-08	0.1936	0.0356	0.6599	1.1903
							2.557e-08	0.1909	0.0156	0.6535	1.2364
							2.5621e-08	0.1882	-0.00481	0.6465	1.2841
							2.5671e-08	0.1854	-0.0256	0.6389	1.3335
							2.5722e-08	0.1825	-0.0469	0.6306	1.3844
							2.5773e-08	0.1796	-0.0686	0.6218	1.437
							2.5823e-08	0.1766	-0.0908	0.6123	1.4911
							2.5874e-08	0.1735	-0.1134	0.6022	1.5468
							2.5925e-08	0.1703	-0.1364	0.5916	1.6041

## Sheet: Fig 5a
Figure 5a	wavelength	UCL (Cit-UCNPs)		wavelength	Abs (Lipic Acid AuNPs)
	450	0.47026		450	1.9188
	451	0.4782		460	1.9004
	452	0.4866		470	1.9014
	453	0.4955		480	1.9222
	454	0.50486		490	1.9509
	455	0.51856		500	1.9834
	456	0.52078		510	1.9959
	457	0.51832		520	1.9728
	458	0.51776		530	1.9098
	459	0.51982		540	1.8119
	460	0.5188		550	1.6869
	461	0.50484		560	1.5422
	462	0.50684		570	1.3977
	463	0.52544		580	1.2578
	464	0.5251		590	1.1282
	465	0.5176		600	1.0062
	466	0.51486		610	0.9004
	467	0.51152		620	0.8081
	468	0.50672		630	0.7272
	469	0.49336		640	0.6596
	470	0.48384		650	0.5913
	471	0.484		660	0.5372
	472	0.4833		670	0.4886
	473	0.48042		680	0.4464
	474	0.496		690	0.41
	475	0.5136		700	0.3765
	476	0.52994
	477	0.53936
	478	0.54374
	479	0.56156
	480	0.57532
	481	0.59754
	482	0.6322
	483	0.66572
	484	0.67984
	485	0.6988
	486	0.7049
	487	0.72496
	488	0.72556
	489	0.72194
	490	0.71084
	491	0.6893
	492	0.644
	493	0.61832
	494	0.59386
	495	0.5999
	496	0.60724
	497	0.61862
	498	0.61998
	499	0.61808
	500	0.6153
	501	0.60668
	502	0.5902
	503	0.59946
	504	0.60318
	505	0.60824
	506	0.59432
	507	0.60996
	508	0.63716
	509	0.6538
	510	0.6904
	511	0.73638
	512	0.77326
	513	0.8198
	514	0.87844
	515	0.99288
	516	1.09394
	517	1.20588
	518	1.34364
	519	1.45984
	520	1.5532
	521	1.61574
	522	1.67392
	523	1.70664
	524	1.6867
	525	1.66426
	526	1.64934
	527	1.61568
	528	1.56342
	529	1.51608
	530	1.50506
	531	1.54002
	532	1.63858
	533	1.79476
	534	1.97482
	535	2.25784
	536	2.67136
	537	3.15472
	538	3.63744
	539	4.11448
	540	4.54592
	541	4.8593
	542	5.03292
	543	5.17862
	544	5.30336
	545	5.37754
	546	5.3903
	547	5.4455
	548	5.4675
	549	5.47922
	550	5.44004
	551	5.29228
	552	5.0792
	553	4.80374
	554	4.38246
	555	3.92024
	556	3.3867
	557	2.87124
	558	2.38282
	559	1.93382
	560	1.61052
	561	1.39768
	562	1.18214
	563	1.03998
	564	0.94032
	565	0.8495
	566	0.78892
	567	0.73348
	568	0.67584
	569	0.65186
	570	0.61204
	571	0.59574
	572	0.58454
	573	0.56942
	574	0.57018
	575	0.56766
	576	0.55246
	577	0.55164
	578	0.54108
	579	0.5272
	580	0.51832
	581	0.50368
	582	0.51414
	583	0.52042
	584	0.52894
	585	0.53064
	586	0.5331
	587	0.52156
	588	0.51304
	589	0.49178
	590	0.4993
	591	0.4978
	592	0.49922
	593	0.48582
	594	0.48158
	595	0.47384
	596	0.48248
	597	0.48286
	598	0.4909
	599	0.48598
	600	0.47818
	601	0.4567
	602	0.44468
	603	0.43312
	604	0.43734
	605	0.44228
	606	0.44024
	607	0.43906
	608	0.44496
	609	0.43588
	610	0.42662
	611	0.41084
	612	0.40388
	613	0.4071
	614	0.40292
	615	0.40128
	616	0.42182
	617	0.42474
	618	0.42608
	619	0.4165
	620	0.4183
	621	0.42634
	622	0.4145
	623	0.4139
	624	0.43464
	625	0.44478
	626	0.44734
	627	0.43778
	628	0.43468
	629	0.4403
	630	0.43594
	631	0.42638
	632	0.4409
	633	0.46122
	634	0.48844
	635	0.5271
	636	0.59448
	637	0.6662
	638	0.75556
	639	0.86404
	640	1.00896
	641	1.19644
	642	1.4471
	643	1.7602
	644	2.19578
	645	2.61266
	646	3.07002
	647	3.57974
	648	4.06758
	649	4.50918
	650	4.90102
	651	5.24478
	652	5.54066
	653	5.72522
	654	5.88248
	655	6.02476
	656	6.13128
	657	6.22816
	658	6.29286
	659	6.30504
	660	6.25172
	661	6.14076
	662	5.9347
	663	5.6958
	664	5.4978
	665	5.33684
	666	5.21646
	667	5.09096
	668	4.9843
	669	4.80968
	670	4.5354
	671	4.28444
	672	4.05538
	673	3.79252
	674	3.5199
	675	3.19464
	676	2.85338
	677	2.4484
	678	2.03894
	679	1.6952
	680	1.38948
	681	1.13158
	682	0.92134
	683	0.76644
	684	0.648
	685	0.56298
	686	0.52626
	687	0.49496
	688	0.45632
	689	0.42882
	690	0.4023
	691	0.37746
	692	0.35722
	693	0.35362
	694	0.34948
	695	0.3518
	696	0.36188
	697	0.37608
	698	0.39582
	699	0.42114
	700	0.45202

## Sheet: Fig 5b
Figure 5b	wavelength	H2O2 0	H2O2 5	H2O2 10	H2O2 25	H2O2 50	Cit-UCNP
	450	0.202	0.177	0.202	0.204	0.219	0.205
	451	0.199	0.188	0.209	0.199	0.218	0.205
	452	0.212	0.166	0.19	0.198	0.202	0.223
	453	0.219	0.184	0.195	0.196	0.206	0.236
	454	0.184	0.166	0.21	0.192	0.213	0.195
	455	0.196	0.165	0.214	0.211	0.208	0.223
	456	0.215	0.172	0.192	0.201	0.228	0.216
	457	0.2	0.168	0.191	0.204	0.228	0.232
	458	0.212	0.154	0.17	0.204	0.202	0.216
	459	0.202	0.149	0.193	0.224	0.212	0.221
	460	0.215	0.181	0.185	0.235	0.23	0.225
	461	0.209	0.184	0.188	0.238	0.248	0.222
	462	0.202	0.156	0.213	0.203	0.214	0.22
	463	0.227	0.172	0.197	0.219	0.233	0.223
	464	0.185	0.16	0.214	0.222	0.235	0.217
	465	0.194	0.17	0.21	0.212	0.24	0.244
	466	0.191	0.183	0.209	0.233	0.226	0.207
	467	0.194	0.168	0.189	0.21	0.223	0.238
	468	0.175	0.185	0.196	0.217	0.217	0.2
	469	0.21	0.178	0.196	0.241	0.236	0.197
	470	0.251	0.186	0.207	0.221	0.242	0.225
	471	0.2	0.181	0.225	0.264	0.256	0.215
	472	0.219	0.189	0.205	0.224	0.212	0.21
	473	0.259	0.194	0.217	0.238	0.259	0.241
	474	0.226	0.172	0.195	0.305	0.271	0.225
	475	0.253	0.169	0.208	0.341	0.28	0.223
	476	0.212	0.192	0.187	0.326	0.275	0.206
	477	0.227	0.166	0.207	0.343	0.303	0.233
	478	0.232	0.188	0.244	0.344	0.363	0.239
	479	0.261	0.194	0.212	0.364	0.392	0.249
	480	0.253	0.202	0.212	0.342	0.408	0.261
	481	0.24	0.196	0.228	0.368	0.399	0.289
	482	0.277	0.19	0.229	0.367	0.427	0.282
	483	0.257	0.209	0.224	0.356	0.454	0.317
	484	0.285	0.232	0.249	0.366	0.486	0.337
	485	0.317	0.2	0.241	0.349	0.456	0.331
	486	0.27	0.235	0.275	0.385	0.43	0.328
	487	0.318	0.205	0.261	0.381	0.488	0.322
	488	0.27	0.197	0.24	0.381	0.44	0.304
	489	0.309	0.206	0.238	0.406	0.463	0.287
	490	0.315	0.221	0.238	0.417	0.43	0.319
	491	0.287	0.213	0.227	0.383	0.448	0.289
	492	0.293	0.201	0.224	0.379	0.435	0.299
	493	0.254	0.183	0.211	0.371	0.442	0.273
	494	0.273	0.175	0.221	0.382	0.436	0.252
	495	0.246	0.172	0.209	0.371	0.415	0.247
	496	0.243	0.166	0.258	0.399	0.399	0.249
	497	0.265	0.186	0.204	0.379	0.441	0.251
	498	0.281	0.181	0.229	0.339	0.45	0.24
	499	0.245	0.165	0.212	0.385	0.458	0.271
	500	0.28	0.182	0.209	0.396	0.467	0.262
	501	0.268	0.197	0.219	0.353	0.451	0.244
	502	0.286	0.171	0.218	0.366	0.456	0.241
	503	0.265	0.192	0.211	0.372	0.513	0.256
	504	0.249	0.165	0.229	0.397	0.44	0.274
	505	0.273	0.204	0.218	0.352	0.477	0.269
	506	0.269	0.173	0.208	0.356	0.471	0.258
	507	0.29	0.197	0.212	0.416	0.466	0.271
	508	0.286	0.181	0.228	0.389	0.497	0.282
	509	0.284	0.21	0.205	0.418	0.484	0.285
	510	0.285	0.197	0.251	0.404	0.501	0.295
	511	0.301	0.219	0.245	0.427	0.523	0.287
	512	0.329	0.247	0.272	0.43	0.566	0.361
	513	0.329	0.245	0.272	0.458	0.595	0.333
	514	0.345	0.263	0.317	0.455	0.608	0.414
	515	0.396	0.246	0.339	0.487	0.598	0.449
	516	0.369	0.299	0.311	0.494	0.726	0.499
	517	0.406	0.312	0.386	0.554	0.705	0.533
	518	0.405	0.328	0.42	0.564	0.799	0.589
	519	0.471	0.382	0.443	0.624	0.735	0.67
	520	0.455	0.405	0.467	0.629	0.855	0.663
	521	0.49	0.419	0.473	0.661	0.847	0.724
	522	0.493	0.415	0.465	0.68	0.851	0.798
	523	0.489	0.453	0.478	0.68	0.928	0.746
	524	0.54	0.413	0.496	0.651	0.882	0.745
	525	0.502	0.448	0.49	0.669	0.898	0.811
	526	0.481	0.417	0.481	0.687	0.892	0.77
	527	0.523	0.417	0.467	0.616	0.849	0.693
	528	0.475	0.398	0.495	0.599	0.861	0.75
	529	0.468	0.382	0.487	0.617	0.81	0.672
	530	0.472	0.405	0.448	0.597	0.817	0.724
	531	0.495	0.403	0.44	0.618	0.846	0.658
	532	0.504	0.409	0.465	0.586	0.875	0.714
	533	0.534	0.428	0.485	0.7	0.878	0.851
	534	0.57	0.49	0.538	0.706	1.032	0.927
	535	0.614	0.58	0.618	0.779	1.149	1.019
	536	0.736	0.673	0.686	0.842	1.232	1.192
	537	0.801	0.694	0.744	0.955	1.309	1.442
	538	0.841	0.823	0.817	1.022	1.398	1.519
	539	0.967	0.886	0.92	1.13	1.56	1.606
	540	1.022	0.988	1.03	1.224	1.661	1.733
	541	1.002	1.066	1.067	1.277	1.79	1.888
	542	1.035	1.036	1.083	1.321	1.856	1.975
	543	1.089	1.15	1.105	1.285	1.876	2.012
	544	1.11	1.142	1.187	1.371	1.925	2.002
	545	1.102	1.152	1.185	1.31	2.005	2.005
	546	1.12	1.166	1.13	1.32	1.904	2.116
	547	1.122	1.125	1.086	1.361	1.857	2.002
	548	1.086	1.145	1.111	1.316	1.862	1.89
	549	1.036	1.066	1.116	1.259	1.771	1.704
	550	1.002	1.026	1.026	1.259	1.797	1.634
	551	1.082	1.071	0.981	1.162	1.724	1.736
	552	0.966	0.965	0.976	1.203	1.649	1.738
	553	0.942	0.961	0.945	1.087	1.569	1.638
	554	0.853	0.908	0.879	1.069	1.551	1.53
	555	0.853	0.868	0.794	1.054	1.474	1.55
	556	0.745	0.755	0.76	0.919	1.311	1.397
	557	0.698	0.736	0.672	0.865	1.209	1.278
	558	0.604	0.655	0.656	0.755	1.09	1.136
	559	0.551	0.56	0.533	0.73	0.976	0.997
	560	0.512	0.467	0.459	0.625	0.775	0.801
	561	0.41	0.428	0.384	0.515	0.68	0.725
	562	0.386	0.352	0.358	0.517	0.648	0.6
	563	0.346	0.286	0.289	0.476	0.557	0.487
	564	0.329	0.258	0.272	0.432	0.506	0.426
	565	0.283	0.24	0.278	0.422	0.47	0.379
	566	0.278	0.23	0.258	0.388	0.451	0.341
	567	0.264	0.205	0.241	0.362	0.427	0.32
	568	0.293	0.198	0.241	0.374	0.417	0.314
	569	0.284	0.208	0.214	0.344	0.407	0.301
	570	0.257	0.173	0.217	0.337	0.385	0.263
	571	0.267	0.201	0.208	0.339	0.437	0.25
	572	0.257	0.19	0.213	0.346	0.376	0.248
	573	0.257	0.189	0.211	0.311	0.397	0.244
	574	0.27	0.189	0.238	0.296	0.369	0.251
	575	0.254	0.196	0.212	0.31	0.4	0.248
	576	0.261	0.163	0.187	0.314	0.37	0.249
	577	0.247	0.192	0.198	0.313	0.329	0.225
	578	0.246	0.175	0.221	0.301	0.363	0.207
	579	0.228	0.167	0.217	0.308	0.391	0.228
	580	0.256	0.169	0.21	0.308	0.331	0.235
	581	0.241	0.158	0.199	0.286	0.408	0.219
	582	0.244	0.172	0.178	0.316	0.363	0.229
	583	0.247	0.184	0.193	0.293	0.349	0.235
	584	0.266	0.199	0.19	0.299	0.348	0.225
	585	0.249	0.164	0.178	0.294	0.371	0.236
	586	0.254	0.166	0.206	0.29	0.317	0.231
	587	0.247	0.166	0.189	0.236	0.351	0.218
	588	0.227	0.168	0.176	0.287	0.317	0.201
	589	0.226	0.164	0.208	0.272	0.327	0.185
	590	0.24	0.194	0.192	0.272	0.294	0.2
	591	0.213	0.163	0.192	0.258	0.274	0.228
	592	0.197	0.165	0.176	0.252	0.258	0.229
	593	0.19	0.149	0.156	0.264	0.296	0.205
	594	0.229	0.151	0.164	0.253	0.266	0.199
	595	0.224	0.156	0.186	0.252	0.291	0.23
	596	0.22	0.152	0.184	0.279	0.255	0.182
	597	0.204	0.148	0.189	0.253	0.27	0.232
	598	0.198	0.162	0.192	0.261	0.268	0.219
	599	0.215	0.153	0.172	0.224	0.256	0.21
	600	0.211	0.163	0.165	0.24	0.255	0.194
	601	0.223	0.148	0.178	0.232	0.261	0.215
	602	0.198	0.158	0.177	0.235	0.255	0.197
	603	0.203	0.158	0.179	0.246	0.28	0.223
	604	0.195	0.166	0.187	0.227	0.281	0.198
	605	0.207	0.197	0.195	0.257	0.306	0.206
	606	0.22	0.159	0.188	0.23	0.283	0.199
	607	0.207	0.154	0.185	0.237	0.254	0.209
	608	0.21	0.173	0.176	0.23	0.276	0.194
	609	0.203	0.165	0.174	0.219	0.267	0.177
	610	0.23	0.171	0.183	0.248	0.248	0.199
	611	0.187	0.156	0.166	0.221	0.248	0.188
	612	0.205	0.141	0.194	0.223	0.247	0.212
	613	0.197	0.152	0.176	0.221	0.23	0.205
	614	0.199	0.17	0.175	0.206	0.238	0.175
	615	0.205	0.166	0.169	0.238	0.215	0.177
	616	0.166	0.164	0.191	0.235	0.253	0.19
	617	0.201	0.151	0.179	0.213	0.253	0.191
	618	0.188	0.161	0.182	0.187	0.229	0.18
	619	0.197	0.166	0.182	0.232	0.218	0.183
	620	0.179	0.163	0.177	0.214	0.221	0.204
	621	0.193	0.15	0.166	0.209	0.236	0.198
	622	0.201	0.152	0.183	0.202	0.201	0.197
	623	0.197	0.159	0.183	0.222	0.204	0.205
	624	0.204	0.145	0.174	0.211	0.203	0.183
	625	0.198	0.176	0.157	0.231	0.206	0.201
	626	0.216	0.139	0.167	0.232	0.209	0.21
	627	0.212	0.151	0.163	0.231	0.213	0.225
	628	0.216	0.175	0.157	0.218	0.221	0.213
	629	0.204	0.166	0.164	0.185	0.211	0.199
	630	0.21	0.164	0.164	0.179	0.203	0.232
	631	0.235	0.158	0.178	0.216	0.213	0.212
	632	0.204	0.177	0.166	0.202	0.329	0.204
	633	0.22	0.189	0.198	0.189	0.313	0.239
	634	0.216	0.173	0.189	0.21	0.32	0.244
	635	0.22	0.182	0.18	0.248	0.361	0.268
	636	0.238	0.205	0.183	0.228	0.351	0.269
	637	0.25	0.236	0.233	0.264	0.367	0.301
	638	0.277	0.244	0.26	0.284	0.413	0.28814
	639	0.29	0.278	0.293	0.298	0.445	0.31471
	640	0.352	0.333	0.32	0.331	0.474	0.35971
	641	0.366	0.383	0.361	0.423	0.564	0.40443
	642	0.449	0.421	0.44	0.5	0.627	0.474
	643	0.497	0.503	0.519	0.538	0.627	0.523
	644	0.61	0.597	0.635	0.669	0.624	0.619
	645	0.746	0.687	0.737	0.767	0.701	0.714
	646	0.914	0.874	0.825	0.886	0.721	0.83671
	647	1.013	1	1.002	1.073	0.862	0.972
	648	1.075	1.089	1.198	1.204	0.989	1.09943
	649	1.212	1.278	1.328	1.407	1.127	1.24914
	650	1.365	1.499	1.45	1.473	1.366	1.41343
	651	1.434	1.644	1.558	1.643	1.394	1.51829
	652	1.603	1.784	1.714	1.757	1.487	1.63657
	653	1.705	1.863	1.855	1.889	1.601	1.73714
	654	1.742	1.89	1.868	1.977	1.671	1.79957
	655	1.824	2.018	1.923	2.027	1.74	1.866
	656	1.82	1.997	1.853	2.054	1.835	1.87457
	657	1.786	2.028	1.972	2.039	1.854	1.87757
	658	1.738	1.98	1.908	2.06	1.809	1.84786
	659	1.749	1.956	1.846	1.968	1.796	1.822
	660	1.691	1.932	1.881	1.997	1.678	1.78086
	661	1.629	1.85	1.747	1.867	1.723	1.71229
	662	1.607	1.771	1.734	1.843	1.707	1.67386
	663	1.513	1.701	1.617	1.791	1.643	1.61514
	664	1.483	1.697	1.594	1.728	1.576	1.57457
	665	1.499	1.67	1.595	1.71	1.48	1.55371
	666	1.501	1.555	1.492	1.686	1.402	1.48929
	667	1.45	1.617	1.52	1.64	1.312	1.46929
	668	1.384	1.538	1.483	1.697	1.174	1.42757
	669	1.354	1.54	1.418	1.496	1.098	1.367
	670	1.337	1.502	1.347	1.523	0.981	1.32671
	671	1.303	1.429	1.325	1.466	0.831	1.25257
	672	1.205	1.314	1.251	1.365	0.667	1.16771
	673	1.097	1.219	1.13	1.294	0.605	1.06343
	674	1.006	1.133	1.081	1.183	0.544	0.988
	675	0.938	1.014	0.958	1.045	0.447	0.87243
	676	0.785	0.926	0.829	0.943	0.399	0.76371
	677	0.683	0.797	0.702	0.75	0.296	0.66043
	678	0.568	0.64	0.583	0.667	0.261	0.54143
	679	0.485	0.551	0.474	0.559	0.238	0.46657
	680	0.382	0.466	0.408	0.471	0.214	0.39429
	681	0.382	0.39	0.371	0.398	0.243	0.352
	682	0.304	0.329	0.312	0.348	0.387	0.32943
	683	0.298	0.298	0.277	0.301	0.303	0.29214
	684	0.271	0.252	0.239	0.26	0.302	0.26686
	685	0.206	0.206	0.211	0.248	0.26	0.23071
	686	0.181	0.208	0.206	0.203	0.222	0.21171
	687	0.168	0.197	0.194	0.193	0.204	0.19357
	688	0.19	0.185	0.163	0.171	0.232	0.19057
	689	0.231	0.176	0.169	0.178	0.214	0.19186
	690	0.192	0.165	0.16	0.17	0.199	0.179
	691	0.174	0.153	0.179	0.201	0.232	0.18757
	692	0.227	0.173	0.132	0.158	0.181	0.17414
	693	0.205	0.157	0.152	0.175	0.181	0.17029
	694	0.196	0.152	0.148	0.142	0.169	0.189
	695	0.191	0.146	0.174	0.154	0.175	0.187
	696	0.165	0.151	0.191	0.162	0.209	0.175
	697	0.179	0.167	0.206	0.16	0.189	0.185
	698	0.189	0.171	0.185	0.184	0.187	0.207
	699	0.189	0.151	0.18	0.181	0.205	0.23
	700	0.181	0.181	0.196	0.218	0.219	0.18

## Sheet: Fig 5d
Figure 5d		Lip NP+NIR								BS+NIR
	R.Time (min)	5 min	10 min	20 min	30 min	40 min			R.Time (min)	5 min	10 min	20 min	30 min	40 min
	2.90017	0	-12.87	-71.05	11.68	17.4			2.90067	3	-1	3	-6	-7
	2.90083	-1	-14.3	-71.05	11.68	17.4			2.90133	2	0	2	-6	-6
	2.9015	-1	-14.3	-72.5	13.14	17.4			2.902	2	0	1	-6	-5
	2.90217	-1	-15.73	-72.5	14.6	17.4			2.90267	2	0	0	-6	-4
	2.90283	-1	-15.73	-73.95	16.06	17.4			2.90333	2	1	-1	-6	-3
	2.9035	-1	-17.16	-73.95	17.52	17.4			2.904	2	1	-1	-6	-2
	2.90417	-2	-17.16	-73.95	20.44	18.85			2.90467	1	2	-2	-6	-1
	2.90483	-2	-17.16	-75.4	21.9	18.85			2.90533	1	3	-2	-6	0
	2.9055	-2	-15.73	-75.4	23.36	20.3			2.906	0	3	-3	-6	1
	2.90617	-3	-15.73	-75.4	24.82	21.75			2.90667	0	4	-3	-5	3
	2.90683	-3	-14.3	-75.4	26.28	21.75			2.90733	-1	5	-3	-5	3
	2.9075	-3	-12.87	-75.4	27.74	23.2			2.908	-1	6	-3	-5	3
	2.90817	-3	-12.87	-75.4	29.2	23.2			2.90867	-2	7	-3	-4	4
	2.90883	-4	-11.44	-76.85	29.2	24.65			2.90933	-2	8	-3	-3	4
	2.9095	-4	-10.01	-76.85	30.66	24.65			2.91	-3	9	-2	-3	4
	2.91017	-4	-8.58	-76.85	30.66	26.1			2.91067	-4	10	-2	-2	4
	2.91083	-5	-8.58	-76.85	30.66	27.55			2.91133	-5	12	-1	-1	4
	2.9115	-5	-7.15	-76.85	30.66	29			2.912	-5	13	-1	-1	5
	2.91217	-6	-5.72	-75.4	30.66	30.45			2.91267	-6	14	0	0	5
	2.91283	-6	-4.29	-75.4	30.66	31.9			2.91333	-6	15	1	1	5
	2.9135	-6	-1.43	-73.95	29.2	33.35			2.914	-7	16	2	1	5
	2.91417	-6	0	-73.95	27.74	34.8			2.91467	-7	17	2	1	6
	2.91483	-6	1.43	-72.5	26.28	36.25			2.91533	-7	18	2	2	6
	2.9155	-6	2.86	-71.05	24.82	36.25			2.916	-8	19	2	3	6
	2.91617	-6	4.29	-71.05	23.36	36.25			2.91667	-8	20	2	3	6
	2.91683	-6	5.72	-69.6	21.9	34.8			2.91733	-8	21	2	4	5
	2.9175	-6	7.15	-68.15	20.44	34.8			2.918	-8	22	2	4	5
	2.91817	-7	8.58	-66.7	18.98	33.35			2.91867	-8	22	2	4	5
	2.91883	-7	10.01	-65.25	17.52	33.35			2.91933	-8	23	2	5	5
	2.9195	-7	11.44	-62.35	16.06	31.9			2.92	-8	23	2	5	4
	2.92017	-7	11.44	-60.9	14.6	30.45			2.92067	-8	23	2	6	4
	2.92083	-7	12.87	-59.45	13.14	27.55			2.92133	-8	24	2	6	4
	2.9215	-7	14.3	-58	11.68	26.1			2.922	-7	24	2	6	4
	2.92217	-7	14.3	-56.55	10.22	23.2			2.92267	-7	24	1	6	4
	2.92283	-7	14.3	-56.55	10.22	21.75			2.92333	-6	24	1	6	3
	2.9235	-7	14.3	-55.1	8.76	18.85			2.924	-6	24	0	6	3
	2.92417	-7	14.3	-55.1	8.76	17.4			2.92467	-6	24	0	6	3
	2.92483	-7	14.3	-55.1	10.22	14.5			2.92533	-5	24	0	6	3
	2.9255	-7	12.87	-55.1	10.22	13.05			2.926	-5	24	0	6	3
	2.92617	-7	12.87	-56.55	11.68	11.6			2.92667	-4	23	0	5	3
	2.92683	-6	11.44	-56.55	13.14	10.15			2.92733	-4	23	0	5	2
	2.9275	-6	10.01	-58	16.06	7.25			2.928	-3	22	0	5	2
	2.92817	-6	10.01	-58	17.52	5.8			2.92867	-3	21	0	4	2
	2.92883	-6	8.58	-59.45	20.44	4.35			2.92933	-2	20	-1	4	2
	2.9295	-6	7.15	-60.9	21.9	4.35			2.93	-2	20	-1	4	1
	2.93017	-6	7.15	-62.35	24.82	2.9			2.93067	-2	19	-1	3	1
	2.93083	-6	5.72	-63.8	27.74	1.45			2.93133	-1	18	-1	3	1
	2.9315	-6	4.29	-65.25	30.66	1.45			2.932	-1	18	-1	2	0
	2.93217	-7	2.86	-66.7	32.12	0			2.93267	-1	17	-1	2	0
	2.93283	-7	1.43	-69.6	35.04	0			2.93333	-1	16	-1	1	0
	2.9335	-7	0	-71.05	37.96	0			2.934	0	15	-1	0	0
	2.93417	-7	0	-72.5	39.42	0			2.93467	0	14	-1	0	0
	2.93483	-7	-1.43	-73.95	40.88	0			2.93533	0	14	-1	0	-2
	2.9355	-7	-1.43	-75.4	42.34	1.45			2.936	1	13	-1	-1	-2
	2.93617	-7	-1.43	-76.85	43.8	1.45			2.93667	1	13	-1	-1	-2
	2.93683	-7	-1.43	-79.75	43.8	1.45			2.93733	1	12	-1	-1	-2
	2.9375	-7	0	-81.2	43.8	2.9			2.938	1	12	0	-1	-3
	2.93817	-6	0	-82.65	43.8	2.9			2.93867	2	11	0	-2	-3
	2.93883	-6	1.43	-84.1	43.8	2.9			2.93933	1	10	0	-2	-3
	2.9395	-6	1.43	-84.1	42.34	2.9			2.94	1	10	1	-2	-3
	2.94017	-6	2.86	-85.55	40.88	2.9			2.94067	1	9	1	-2	-4
	2.94083	-5	4.29	-87	39.42	4.35			2.94133	1	9	1	-2	-4
	2.9415	-5	5.72	-87	37.96	4.35			2.942	1	8	1	-1	-4
	2.94217	-5	8.58	-87	36.5	4.35			2.94267	1	8	1	-1	-4
	2.94283	-6	10.01	-87	33.58	4.35			2.94333	1	8	1	0	-4
	2.9435	-6	12.87	-87	32.12	5.8			2.944	1	8	1	0	-4
	2.94417	-6	14.3	-87	29.2	5.8			2.94467	1	8	1	1	-5
	2.94483	-6	17.16	-88.45	27.74	5.8			2.94533	1	8	1	2	-5
	2.9455	-6	20.02	-88.45	26.28	5.8			2.946	1	8	1	2	-5
	2.94617	-6	21.45	-87	23.36	7.25			2.94667	1	9	1	3	-5
	2.94683	-6	22.88	-87	21.9	7.25			2.94733	1	9	2	4	-5
	2.9475	-6	25.74	-85.55	21.9	8.7			2.948	1	10	2	5	-6
	2.94817	-6	27.17	-85.55	20.44	10.15			2.94867	1	11	2	6	-6
	2.94883	-6	28.6	-84.1	18.98	11.6			2.94933	0	12	2	7	-6
	2.9495	-6	30.03	-82.65	18.98	13.05			2.95	0	13	2	8	-6
	2.95017	-6	31.46	-81.2	17.52	13.05			2.95067	0	14	2	9	-6
	2.95083	-6	32.89	-79.75	17.52	14.5			2.95133	0	16	2	9	-7
	2.9515	-6	34.32	-78.3	17.52	14.5			2.952	0	17	2	10	-9
	2.95217	-5	34.32	-76.85	17.52	15.95			2.95267	-1	19	2	11	-8
	2.95283	-5	34.32	-75.4	17.52	15.95			2.95333	-1	20	2	12	-9
	2.9535	-5	32.89	-72.5	17.52	17.4			2.954	-1	22	1	13	-9
	2.95417	-5	31.46	-71.05	17.52	17.4			2.95467	-1	23	1	13	-8
	2.95483	-5	30.03	-69.6	18.98	18.85			2.95533	-2	24	0	14	-8
	2.9555	-5	28.6	-66.7	18.98	20.3			2.956	-2	26	-1	14	-8
	2.95617	-5	27.17	-65.25	20.44	21.75			2.95667	-2	27	-1	15	-8
	2.95683	-5	24.31	-62.35	21.9	23.2			2.95733	-2	28	-2	15	-7
	2.9575	-5	21.45	-60.9	21.9	24.65			2.958	-2	29	-2	15	-7
	2.95817	-5	20.02	-59.45	23.36	26.1			2.95867	-3	30	-2	15	-7
	2.95883	-5	17.16	-56.55	23.36	27.55			2.95933	-3	30	-3	15	-7
	2.9595	-5	14.3	-55.1	24.82	29			2.96	-4	31	-3	15	-6
	2.96017	-4	11.44	-53.65	24.82	37.7			2.96067	-4	31	-3	15	-6
	2.96083	-4	8.58	-53.65	26.28	44.95			2.96133	-4	32	-2	15	-6
	2.9615	-4	5.72	-52.2	27.74	53.65			2.962	-4	32	-2	15	-6
	2.96217	-4	2.86	-50.75	29.2	60.9			2.96267	-5	33	-2	14	-5
	2.96283	-4	1.43	-49.3	30.66	66.7			2.96333	-5	33	-2	14	-5
	2.9635	-4	-1.43	-47.85	32.12	69.6			2.964	-5	33	-2	13	-5
	2.96417	-4	-2.86	-47.85	33.58	71.05			2.96467	-5	33	-2	12	-5
	2.96483	-3	-4.29	-46.4	35.04	72.5			2.96533	-5	32	-2	11	-5
	2.9655	-3	-5.72	-44.95	36.5	73.95			2.966	-5	32	-1	11	-5
	2.96617	-3	-7.15	-44.95	36.5	75.4			2.96667	-5	31	-1	10	-5
	2.96683	-3	-8.58	-43.5	36.5	75.4			2.96733	-5	31	0	9	-4
	2.9675	-3	-10.01	-43.5	35.04	76.85			2.968	-5	30	0	8	-4
	2.96817	-3	-10.01	-42.05	35.04	78.3			2.96867	-5	29	0	7	-4
	2.96883	-3	-11.44	-40.6	33.58	78.3			2.96933	-5	28	1	7	-4
	2.9695	-3	-11.44	-40.6	33.58	79.75			2.97	-4	27	1	6	-4
	2.97017	-3	-11.44	-40.6	32.12	79.75			2.97067	-4	26	1	6	-4
	2.97083	-4	-10.01	-39.15	30.66	79.75			2.97133	-4	26	1	5	-4
	2.9715	-4	-8.58	-39.15	27.74	79.75			2.972	-4	24	1	5	-2
	2.97217	-4	-7.15	-39.15	26.28	78.3			2.97267	-3	23	1	4	-2
	2.97283	-5	-5.72	-39.15	23.36	76.85			2.97333	-3	22	0	4	-2
	2.9735	-5	-2.86	-39.15	21.9	76.85			2.974	-3	21	0	3	-2
	2.97417	-5	-1.43	-40.6	18.98	75.4			2.97467	-3	20	0	3	-2
	2.97483	-6	1.43	-40.6	17.52	73.95			2.97533	-3	19	-1	3	-2
	2.9755	-6	4.29	-40.6	14.6	71.05			2.976	-2	18	-2	3	-1
	2.97617	-6	7.15	-40.6	13.14	69.6			2.97667	-2	17	-2	3	-1
	2.97683	-7	10.01	-42.05	11.68	68.15			2.97733	-1	16	-3	3	-1
	2.9775	-7	12.87	-42.05	10.22	65.25			2.978	-1	16	-4	3	-1
	2.97817	-7	17.16	-42.05	7.3	63.8			2.97867	-1	15	-5	3	0
	2.97883	-8	20.02	-42.05	5.84	62.35			2.97933	-1	14	-6	4	0
	2.9795	-9	24.31	-42.05	4.38	59.45			2.98	-1	14	-7	5	0
	2.98017	-9	27.17	-42.05	4.38	56.55			2.98067	-1	14	-8	5	0
	2.98083	-9	30.03	-42.05	2.92	55.1			2.98133	-2	14	-8	6	0
	2.9815	-10	32.89	-42.05	1.46	53.65			2.982	-2	14	-9	7	0
	2.98217	-10	34.32	-42.05	1.46	50.75			2.98267	-2	14	-10	8	0
	2.98283	-10	37.18	-42.05	0	49.3			2.98333	-2	14	-11	8	0
	2.9835	-11	38.61	-42.05	0	47.85			2.984	-3	15	-11	9	0
	2.98417	-11	40.04	-40.6	0	44.95			2.98467	-3	15	-11	10	1
	2.98483	-11	41.47	-40.6	0	43.5			2.98533	-3	15	-12	10	1
	2.9855	-11	42.9	-39.15	0	42.05			2.986	-4	16	-11	11	1
	2.98617	-11	44.33	-37.7	1.46	39.15			2.98667	-4	16	-11	11	1
	2.98683	-11	45.76	-37.7	1.46	36.25			2.98733	-4	16	-11	12	1
	2.9875	-11	47.19	-36.25	1.46	34.8			2.988	-5	16	-10	12	1
	2.98817	-10	48.62	-34.8	2.92	31.9			2.98867	-5	17	-10	13	1
	2.98883	-10	48.62	-33.35	2.92	29			2.98933	-6	17	-9	13	1
	2.9895	-9	50.05	-31.9	2.92	27.55			2.99	-6	18	-9	14	1
	2.99017	-9	50.05	-30.45	2.92	26.1			2.99067	-6	18	-8	14	2
	2.99083	-8	50.05	-29	2.92	23.2			2.99133	-6	18	-7	14	2
	2.9915	-8	51.48	-27.55	4.38	21.75			2.992	-7	18	-6	14	2
	2.99217	-7	51.48	-26.1	4.38	20.3			2.99267	-7	18	-4	14	2
	2.99283	-7	51.48	-24.65	4.38	18.85			2.99333	-8	18	-3	13	2
	2.9935	-7	51.48	-24.65	4.38	17.4			2.994	-9	18	-2	13	2
	2.99417	-7	51.48	-23.2	5.84	15.95			2.99467	-9	18	-1	13	2
	2.99483	-7	51.48	-21.75	5.84	14.5			2.99533	-10	18	0	12	2
	2.9955	-6	51.48	-21.75	5.84	13.05			2.996	-10	18	1	12	2
	2.99617	-6	50.05	-21.75	5.84	10.15			2.99667	-10	18	2	11	2
	2.99683	-6	50.05	-20.3	7.3	8.7			2.99733	-10	18	3	11	2
	2.9975	-5	50.05	-20.3	7.3	7.25			2.998	-10	17	3	10	2
	2.99817	-5	48.62	-20.3	8.76	5.8			2.99867	-10	17	4	9	2
	2.99883	-5	48.62	-18.85	10.22	4.35			2.99933	-10	17	5	9	2
	2.9995	-5	48.62	-18.85	11.68	4.35			3	-10	16	5	8	3
	3.00017	-5	48.62	-20.3	13.14	2.9			3.00067	-10	16	6	8	3
	3.00083	-5	48.62	-20.3	13.14	1.45			3.00133	-10	15	7	7	3
	3.0015	-5	50.05	-20.3	14.6	0			3.002	-10	15	7	7	3
	3.00217	-4	50.05	-21.75	14.6	-1.45			3.00267	-10	15	7	7	3
	3.00283	-4	51.48	-21.75	16.06	-2.9			3.00333	-10	14	7	7	4
	3.0035	-4	51.48	-21.75	16.06	-4.35			3.004	-9	14	7	6	4
	3.00417	-4	52.91	-23.2	17.52	-5.8			3.00467	-9	14	6	6	4
	3.00483	-3	54.34	-23.2	17.52	-5.8			3.00533	-9	14	6	5	4
	3.0055	-3	55.77	-24.65	18.98	-7.25			3.006	-8	14	6	5	3
	3.00617	-4	57.2	-24.65	20.44	-7.25			3.00667	-8	14	5	5	5
	3.00683	-4	58.63	-24.65	21.9	-7.25			3.00733	-8	13	4	4	5
	3.0075	-4	61.49	-26.1	23.36	-7.25			3.008	-7	13	4	4	4
	3.00817	-4	62.92	-26.1	24.82	-8.7			3.00867	-6	13	3	3	4
	3.00883	-4	65.78	-27.55	26.28	-8.7			3.00933	-6	13	12	3	6
	3.0095	-4	67.21	-27.55	27.74	-8.7			3.01	-5	13	12	3	6
	3.01017	-4	70.07	-29	29.2	-7.25			3.01067	-5	12	12	2	8
	3.01083	-4	72.93	-29	0	-7.25			3.01133	-4	12	12	2	8
	3.0115	-4	74.36	-29	0	-7.25			3.012	-3	12	12	1	8
	3.01217	-4	77.22	-30.45	0	-7.25			3.01267	-3	11	12	1	7
	3.01283	-4	80.08	-30.45	0	-5.8			3.01333	-3	11	12	0	7
	3.0135	-5	82.94	-30.45	67.16	-5.8			3.014	-2	10	12	0	7
	3.01417	-5	85.8	-30.45	70.08	-5.8			3.01467	-2	10	12	-1	6
	3.01483	-5	88.66	-30.45	71.54	-5.8			3.01533	-2	10	12	-1	6
	3.0155	-5	91.52	-30.45	73	-4.35			3.016	-2	10	12	-1	5
	3.01617	-4	92.95	-29	74.46	-4.35			3.01667	-2	10	12	-1	5
	3.01683	-4	95.81	-29	75.92	-4.35			3.01733	-1	10	12	-2	5
	3.0175	-4	98.67	-29	75.92	-4.35			3.018	-1	10	13	-2	5
	3.01817	-4	101.53	-27.55	77.38	-5.8			3.01867	-1	10	13	-2	4
	3.01883	-4	102.96	-27.55	78.84	-5.8			3.01933	-1	10	13	-2	4
	3.0195	-4	105.82	-26.1	78.84	-7.25			3.02	-1	10	13	-2	3
	3.02017	-4	108.68	-24.65	80.3	-7.25			3.02067	-1	11	13	-2	3
	3.02083	-4	110.11	-23.2	80.3	-8.7			3.02133	-2	11	14	-1	3
	3.0215	-4	112.97	-21.75	80.3	-10.15			3.022	-2	12	14	-1	2
	3.02217	-3	114.4	-18.85	80.3	-10.15			3.02267	-2	12	15	0	2
	3.02283	-3	115.83	-17.4	78.84	-11.6			3.02333	-2	13	15	0	2
	3.0235	-3	117.26	-15.95	77.38	-11.6			3.024	-2	14	16	1	2
	3.02417	-2	118.69	-14.5	77.38	-13.05			3.02467	-2	14	16	1	2
	3.02483	-2	118.69	-14.5	75.92	-14.5			3.02533	-2	14	17	1	2
	3.0255	-2	118.69	-13.05	74.46	-14.5			3.026	-2	15	17	2	2
	3.02617	-2	118.69	-11.6	71.54	-15.95			3.02667	-3	15	18	2	2
	3.02683	-2	118.69	-11.6	70.08	-15.95			3.02733	-3	16	18	2	2
	3.0275	-2	117.26	-11.6	68.62	-15.95			3.028	-4	17	18	3	2
	3.02817	-2	115.83	-11.6	65.7	-15.95			3.02867	-4	17	19	3	2
	3.02883	-2	115.83	-11.6	64.24	-15.95			3.02933	-4	18	19	3	3
	3.0295	-1	114.4	-13.05	62.78	-15.95			3.03	-5	19	19	4	3
	3.03017	-1	112.97	-13.05	59.86	-15.95			3.03067	-5	20	20	4	3
	3.03083	-1	111.54	-14.5	56.94	-15.95			3.03133	-5	21	20	4	4
	3.0315	-1	110.11	-15.95	55.48	-15.95			3.032	-5	21	20	4	4
	3.03217	-1	108.68	-15.95	54.02	-17.4			3.03267	-6	22	20	4	5
	3.03283	-1	105.82	-17.4	51.1	-17.4			3.03333	-6	22	21	4	5
	3.0335	-1	104.39	-18.85	49.64	-17.4			3.034	-6	22	21	4	6
	3.03417	-1	101.53	-18.85	48.18	-18.85			3.03467	-6	22	21	5	6
	3.03483	0	100.1	-20.3	45.26	-18.85			3.03533	-6	22	21	5	7
	3.0355	0	98.67	-20.3	43.8	-18.85			3.036	-6	22	22	4	8
	3.03617	0	97.24	-21.75	42.34	-20.3			3.03667	-6	22	22	4	9
	3.03683	0	95.81	-23.2	39.42	-20.3			3.03733	-6	23	22	4	10
	3.0375	0	94.38	-23.2	36.5	-20.3			3.038	-5	23	22	4	11
	3.03817	0	92.95	-23.2	35.04	-20.3			3.03867	-5	23	22	4	11
	3.03883	0	92.95	-24.65	32.12	-21.75			3.03933	-5	23	22	4	12
	3.0395	0	91.52	-24.65	29.2	-23.2			3.04	-5	22	22	4	13
	3.04017	0	90.09	-24.65	27.74	-24.65			3.04067	-5	22	22	4	13
	3.04083	0	88.66	-26.1	26.28	-26.1			3.04133	-5	22	23	5	14
	3.0415	0	88.66	-26.1	23.36	-26.1			3.042	-5	23	23	5	15
	3.04217	1	87.23	-27.55	21.9	-27.55			3.04267	-5	23	24	5	15
	3.04283	1	87.23	-27.55	20.44	-29			3.04333	-4	23	24	5	16
	3.0435	1	85.8	-29	18.98	-30.45			3.044	-4	23	25	6	16
	3.04417	1	84.37	-31.9	17.52	-30.45			3.04467	-4	23	26	6	17
	3.04483	1	82.94	-31.9	16.06	-31.9			3.04533	-4	23	26	6	17
	3.0455	1	81.51	-33.35	14.6	-33.35			3.046	-4	23	27	6	18
	3.04617	1	80.08	-34.8	13.14	-33.35			3.04667	-4	24	28	7	18
	3.04683	2	78.65	-36.25	10.22	-34.8			3.04733	-3	24	30	7	19
	3.0475	2	77.22	-37.7	8.76	-36.25			3.048	-3	24	31	8	19
	3.04817	2	74.36	-39.15	7.3	-37.7			3.04867	-4	25	32	9	19
	3.04883	2	72.93	-40.6	5.84	-37.7			3.04933	-4	26	33	10	20
	3.0495	2	71.5	-42.05	4.38	-39.15			3.05	-3	27	34	11	20
	3.05017	2	70.07	-44.95	4.38	-39.15			3.05067	-3	28	35	11	20
	3.05083	2	67.21	-46.4	2.92	-40.6			3.05133	-3	29	36	12	21
	3.0515	1	65.78	-47.85	1.46	-40.6			3.052	-3	30	37	13	21
	3.05217	1	62.92	-49.3	0	-40.6			3.05267	-2	32	38	14	22
	3.05283	1	61.49	-52.2	-1.46	-40.6			3.05333	-2	33	39	15	22
	3.0535	1	58.63	-53.65	-2.92	-40.6			3.054	-2	35	40	16	23
	3.05417	2	57.2	-55.1	-4.38	-40.6			3.05467	-1	37	41	17	24
	3.05483	2	55.77	-56.55	-5.84	-39.15			3.05533	-1	39	41	18	24
	3.0555	2	54.34	-58	-5.84	-39.15			3.056	-1	41	42	20	25
	3.05617	1	52.91	-59.45	-7.3	-36.25			3.05667	0	43	43	21	26
	3.05683	1	51.48	-60.9	-7.3	-34.8			3.05733	1	45	44	22	27
	3.0575	1	50.05	-62.35	-7.3	-31.9			3.058	1	48	44	23	29
	3.05817	2	48.62	-63.8	-7.3	-29			3.05867	2	50	45	25	30
	3.05883	2	47.19	-65.25	-8.76	-24.65			3.05933	3	52	45	26	32
	3.0595	1	45.76	-66.7	-8.76	-20.3			3.06	4	55	46	28	34
	3.06017	1	44.33	-66.7	-8.76	-15.95			3.06067	5	57	46	29	36
	3.06083	1	42.9	-68.15	-7.3	-13.05			3.06133	6	60	46	31	38
	3.0615	1	42.9	-68.15	-7.3	-8.7			3.062	7	62	47	33	40
	3.06217	1	41.47	-68.15	-7.3	-4.35			3.06267	9	65	47	34	42
	3.06283	1	40.04	-68.15	-7.3	0			3.06333	10	68	47	36	45
	3.0635	1	40.04	-69.6	-5.84	2.9			3.064	12	71	48	38	47
	3.06417	0	40.04	-69.6	-5.84	7.25			3.06467	14	73	48	39	50
	3.06483	0	38.61	-69.6	-5.84	10.15			3.06533	16	76	48	41	53
	3.0655	0	38.61	-69.6	-5.84	14.5			3.066	18	79	49	42	56
	3.06617	0	38.61	-69.6	-4.38	17.4			3.06667	20	82	49	44	60
	3.06683	0	38.61	-69.6	-4.38	20.3			3.06733	22	85	49	46	63
	3.0675	0	38.61	-69.6	-4.38	23.2			3.068	24	88	50	47	66
	3.06817	0	40.04	-68.15	-4.38	24.65			3.06867	26	91	51	49	70
	3.06883	0	40.04	-68.15	-5.84	27.55			3.06933	28	94	52	51	74
	3.0695	0	41.47	-68.15	-5.84	29			3.07	29	97	53	53	78
	3.07017	0	41.47	-68.15	-7.3	30.45			3.07067	32	101	54	55	82
	3.07083	0	42.9	-68.15	-7.3	31.9			3.07133	34	104	55	57	86
	3.0715	0	44.33	-68.15	-8.76	33.35			3.072	36	107	57	59	90
	3.07217	0	44.33	-68.15	-10.22	34.8			3.07267	38	110	58	61	94
	3.07283	0	45.76	-68.15	-10.22	34.8			3.07333	39	114	60	63	98
	3.0735	0	47.19	-68.15	-11.68	36.25			3.074	41	117	62	65	103
	3.07417	0	47.19	-68.15	-11.68	36.25			3.07467	43	120	64	68	107
	3.07483	0	47.19	-68.15	-13.14	37.7			3.07533	45	123	66	70	112
	3.0755	0	47.19	-68.15	-14.6	39.15			3.076	46	126	69	73	116
	3.07617	0	47.19	-68.15	-14.6	39.15			3.07667	48	129	71	76	120
	3.07683	0	47.19	-68.15	-16.06	40.6			3.07733	50	132	73	79	125
	3.0775	0	45.76	-69.6	-16.06	40.6			3.078	51	135	76	82	130
	3.07817	0	44.33	-69.6	-16.06	42.05			3.07867	53	138	78	84	134
	3.07883	0	44.33	-69.6	-16.06	43.5			3.07933	54	141	81	88	139
	3.0795	0	42.9	-69.6	-16.06	44.95			3.08	55	143	83	91	144
	3.08017	0	41.47	-71.05	-16.06	47.85			3.08067	56	145	86	94	149
	3.08083	0	40.04	-71.05	-16.06	49.3			3.08133	58	147	89	98	153
	3.0815	0	38.61	-71.05	-16.06	52.2			3.082	59	149	92	102	158
	3.08217	0	35.75	-71.05	-16.06	55.1			3.08267	60	151	95	106	163
	3.08283	-1	34.32	-71.05	-17.52	59.45			3.08333	62	153	98	109	167
	3.0835	-1	31.46	-71.05	-17.52	62.35			3.084	63	155	101	113	172
	3.08417	-1	30.03	-71.05	-17.52	66.7			3.08467	64	156	104	117	177
	3.08483	-2	27.17	-71.05	-18.98	71.05			3.08533	66	158	106	121	181
	3.0855	-2	25.74	-71.05	-18.98	75.4			3.086	67	159	109	125	186
	3.08617	-2	22.88	-69.6	-18.98	79.75			3.08667	69	159	112	130	190
	3.08683	-2	21.45	-69.6	-20.44	85.55			3.08733	70	160	115	134	194
	3.0875	-3	18.59	-68.15	-20.44	92.8			3.088	71	161	118	138	198
	3.08817	-3	17.16	-66.7	-20.44	98.6			3.08867	72	162	121	143	202
	3.08883	-4	14.3	-65.25	-20.44	107.3			3.08933	73	163	123	147	206
	3.0895	-4	12.87	-63.8	-21.9	114.55			3.09	75	163	126	151	210
	3.09017	-5	10.01	-60.9	-23.36	124.7			3.09067	76	164	128	156	214
	3.09083	-5	8.58	-58	-24.82	134.85			3.09133	77	165	130	161	218
	3.0915	-5	7.15	-55.1	-26.28	145			3.092	79	165	133	165	222
	3.09217	-5	5.72	-50.75	-26.28	156.6			3.09267	80	165	135	170	226
	3.09283	-5	5.72	-47.85	-27.74	168.2			3.09333	82	166	137	175	230
	3.0935	-5	5.72	-43.5	-29.2	181.25			3.094	83	166	140	180	234
	3.09417	-5	5.72	-39.15	-30.66	195.75			3.09467	85	167	142	184	238
	3.09483	-5	5.72	-33.35	-30.66	211.7			3.09533	86	168	145	189	242
	3.0955	-5	5.72	-27.55	-32.12	227.65			3.096	88	168	148	194	246
	3.09617	-5	7.15	-21.75	-33.58	245.05			3.09667	89	169	150	198	250
	3.09683	-4	8.58	-15.95	-33.58	263.9			3.09733	91	170	153	203	254
	3.0975	-3	10.01	-10.15	-35.04	282.75			3.098	93	171	155	208	258
	3.09817	-3	11.44	-2.9	-36.5	303.05			3.09867	94	171	158	213	262
	3.09883	-2	14.3	2.9	-37.96	323.35			3.09933	96	172	160	218	266
	3.0995	-1	15.73	10.15	-37.96	345.1			3.1	98	172	163	223	271
	3.10017	-1	18.59	17.4	-39.42	368.3			3.10067	99	173	166	228	275
	3.10083	0	20.02	24.65	-39.42	391.5			3.10133	100	173	169	233	279
	3.1015	1	21.45	31.9	-40.88	416.15			3.102	102	174	172	237	283
	3.10217	1	24.31	40.6	-40.88	442.25			3.10267	103	174	175	242	287
	3.10283	2	25.74	47.85	-40.88	468.35			3.10333	104	175	178	247	291
	3.1035	2	27.17	55.1	-40.88	495.9			3.104	106	175	182	251	295
	3.10417	3	28.6	63.8	-40.88	524.9			3.10467	107	176	185	256	299
	3.10483	4	30.03	72.5	-40.88	553.9			3.10533	108	176	188	260	302
	3.1055	4	31.46	81.2	-39.42	582.9			3.106	110	176	192	265	306
	3.10617	5	31.46	88.45	-39.42	613.35			3.10667	111	176	195	269	310
	3.10683	5	31.46	97.15	-36.5	643.8			3.10733	112	177	198	274	313
	3.1075	6	31.46	107.3	-35.04	674.25			3.108	113	177	202	278	316
	3.10817	7	31.46	117.45	-32.12	706.15			3.10867	114	177	205	282	320
	3.10883	7	30.03	127.6	-29.2	739.5			3.10933	115	177	209	286	323
	3.1095	8	30.03	139.2	-24.82	771.4			3.11	116	178	212	290	326
	3.11017	8	28.6	150.8	-20.44	806.2			3.11067	116	178	215	293	329
	3.11083	8	27.17	162.4	-16.06	839.55			3.11133	117	178	218	296	331
	3.1115	9	25.74	174	-13.14	874.35			3.112	118	178	221	299	334
	3.11217	9	22.88	185.6	-8.76	909.15			3.11267	119	178	224	302	337
	3.11283	9	21.45	198.65	-4.38	943.95			3.11333	120	178	226	305	339
	3.1135	9	18.59	213.15	0	980.2			3.114	121	178	229	307	342
	3.11417	9	17.16	227.65	2.92	1015			3.11467	122	179	231	309	344
	3.11483	9	15.73	243.6	7.3	1049.8			3.11533	122	179	234	311	347
	3.1155	9	14.3	259.55	10.22	1086.05			3.116	123	179	236	312	349
	3.11617	9	12.87	278.4	14.6	1122.3			3.11667	123	180	238	314	351
	3.11683	10	11.44	297.25	17.52	1158.55			3.11733	124	180	240	315	352
	3.1175	10	10.01	316.1	20.44	1194.8			3.118	124	180	241	316	353
	3.11817	10	8.58	336.4	23.36	1231.05			3.11867	125	181	242	317	354
	3.11883	10	8.58	358.15	24.82	1267.3			3.11933	125	181	243	318	355
	3.1195	10	8.58	379.9	27.74	1303.55			3.12	126	181	244	318	356
	3.12017	10	7.15	401.65	29.2	1339.8			3.12067	126	181	245	319	357
	3.12083	11	7.15	426.3	30.66	1374.6			3.12133	127	181	245	319	357
	3.1215	11	8.58	450.95	32.12	1409.4			3.122	127	181	246	320	358
	3.12217	11	8.58	475.6	33.58	1444.2			3.12267	127	181	246	320	358
	3.12283	11	8.58	503.15	35.04	1479			3.12333	127	182	246	320	359
	3.1235	12	10.01	529.25	35.04	1513.8			3.124	127	182	246	320	358
	3.12417	12	10.01	556.8	36.5	1548.6			3.12467	127	181	246	320	358
	3.12483	13	11.44	585.8	36.5	1581.95			3.12533	126	181	246	319	358
	3.1255	13	12.87	613.35	37.96	1616.75			3.126	126	181	245	319	357
	3.12617	14	14.3	642.35	39.42	1650.1			3.12667	125	180	245	319	356
	3.12683	14	15.73	672.8	39.42	1683.45			3.12733	125	180	244	318	355
	3.1275	15	18.59	701.8	40.88	1715.35			3.128	124	179	243	318	354
	3.12817	16	21.45	732.25	40.88	1747.25			3.12867	124	179	242	317	353
	3.12883	16	24.31	764.15	42.34	1779.15			3.12933	123	178	241	317	352
	3.1295	17	27.17	794.6	43.8	1811.05			3.13	122	177	239	316	351
	3.13017	18	31.46	825.05	45.26	1841.5			3.13067	121	177	238	314	349
	3.13083	19	35.75	856.95	48.18	1870.5			3.13133	120	176	236	313	347
	3.1315	20	40.04	887.4	49.64	1899.5			3.132	119	175	234	312	345
	3.13217	21	45.76	917.85	52.56	1928.5			3.13267	119	174	232	311	342
	3.13283	22	50.05	946.85	55.48	1956.05			3.13333	118	172	230	310	340
	3.1335	24	55.77	977.3	59.86	1982.15			3.134	117	171	228	308	337
	3.13417	25	61.49	1004.85	62.78	2006.8			3.13467	116	170	226	307	334
	3.13483	26	67.21	1033.85	67.16	2030			3.13533	114	169	224	305	331
	3.1355	27	72.93	1061.4	71.54	2053.2			3.136	113	168	222	303	327
	3.13617	29	78.65	1088.95	75.92	2189.5			3.13667	112	166	219	302	324
	3.13683	30	85.8	1116.5	80.3	2309.85			3.13733	111	165	216	299	320
	3.1375	31	92.95	1142.6	86.14	2327.25			3.138	110	163	213	297	317
	3.13817	33	100.1	1167.25	93.44	2343.2			3.13867	108	162	210	295	313
	3.13883	35	105.82	1193.35	99.28	2359.15			3.13933	107	160	208	293	309
	3.1395	36	112.97	1218	108.04	2372.2			3.14	106	158	205	290	306
	3.14017	38	120.12	1241.2	115.34	2383.8			3.14067	105	157	202	288	302
	3.14083	39	127.27	1264.4	125.56	2393.95			3.14133	104	155	199	285	298
	3.1415	41	134.42	1287.6	135.78	2402.65			3.142	102	153	196	282	295
	3.14217	42	140.14	1309.35	146	2409.9			3.14267	101	152	193	279	291
	3.14283	44	147.29	1331.1	157.68	2415.7			3.14333	99	150	190	276	288
	3.1435	46	154.44	1351.4	169.36	2420.05			3.144	98	148	187	273	285
	3.14417	47	163.02	1371.7	182.5	2422.95			3.14467	97	146	184	269	281
	3.14483	49	170.17	1390.55	197.1	2424.4			3.14533	95	144	181	266	278
	3.1455	51	177.32	1409.4	213.16	2425.85			3.146	94	142	178	262	275
	3.14617	53	184.47	1428.25	229.22	2424.4			3.14667	93	140	176	259	271
	3.14683	55	193.05	1445.65	246.74	2422.95			3.14733	91	138	173	255	268
	3.1475	57	201.63	1461.6	265.72	2420.05			3.148	90	136	171	251	265
	3.14817	60	210.21	1477.55	284.7	2417.15			3.14867	89	134	169	247	261
	3.14883	62	218.79	1493.5	305.14	2411.35			3.14933	87	132	166	244	258
	3.1495	64	227.37	1509.45	325.58	2405.55			3.15	86	130	164	240	254
	3.15017	67	237.38	1523.95	347.48	2398.3			3.15067	85	127	163	236	251
	3.15083	69	247.39	1538.45	370.84	2389.6			3.15133	84	125	161	232	247
	3.1515	72	257.4	1552.95	394.2	2380.9			3.152	83	123	159	228	244
	3.15217	75	268.84	1566	419.02	2372.2			3.15267	82	121	157	225	240
	3.15283	77	280.28	1579.05	445.3	2362.05			3.15333	81	119	156	221	236
	3.1535	80	291.72	1592.1	471.58	2350.45			3.154	80	117	154	218	233
	3.15417	82	304.59	1603.7	499.32	2340.3			3.15467	79	115	153	214	229
	3.15483	85	318.89	1613.85	528.52	2328.7			3.15533	78	113	152	211	225
	3.1555	88	331.76	1624	557.72	2317.1			3.156	77	112	151	207	222
	3.15617	91	347.49	1632.7	586.92	2304.05			3.15667	76	110	150	204	219
	3.15683	94	361.79	1641.4	617.58	2291			3.15733	74	108	149	201	215
	3.1575	97	377.52	1648.65	648.24	2276.5			3.158	73	107	147	197	212
	3.15817	100	393.25	1654.45	678.9	2262			3.15867	72	105	146	194	209
	3.15883	103	410.41	1660.25	711.02	2247.5			3.15933	72	104	145	191	205
	3.1595	106	426.14	1663.15	744.6	2233			3.16	71	103	145	188	202
	3.16017	109	443.3	1666.05	776.72	2217.05			3.16067	70	102	144	185	199
	3.16083	112	461.89	1667.5	811.76	2201.1			3.16133	69	101	144	182	196
	3.1615	115	479.05	1667.5	845.34	2185.15			3.162	68	100	143	179	193
	3.16217	119	497.64	1666.05	880.38	2167.75			3.16267	67	99	142	175	190
	3.16283	122	516.23	1664.6	915.42	2150.35			3.16333	66	98	142	172	187
	3.1635	125	534.82	1661.7	950.46	2131.5			3.164	65	97	141	169	184
	3.16417	128	554.84	1657.35	986.96	2112.65			3.16467	64	96	140	166	181
	3.16483	131	573.43	1651.55	1022	2093.8			3.16533	64	96	139	164	178
	3.1655	134	593.45	1645.75	1057.04	2074.95			3.166	63	95	139	161	174
	3.16617	136	613.47	1637.05	1093.54	2054.65			3.16667	62	95	138	159	171
	3.16683	139	633.49	1628.35	1130.04	2034.35			3.16733	61	94	137	156	168
	3.1675	142	653.51	1618.2	1166.54	2012.6			3.168	60	94	136	153	165
	3.16817	145	673.53	1608.05	1203.04	1990.85			3.16867	60	94	134	150	161
	3.16883	148	694.98	1596.45	1239.54	1969.1			3.16933	59	94	133	148	158
	3.1695	151	715	1583.4	1276.04	1947.35			3.17	58	93	131	145	155
	3.17017	154	735.02	1568.9	1312.54	1853.1			3.17067	58	92	130	143	152
	3.17083	157	755.04	1554.4	1349.04	1742.9			3.17133	57	91	128	140	149
	3.1715	160	775.06	1539.9	1384.08	1690.7			3.172	57	90	126	138	146
	3.17217	163	795.08	1523.95	1419.12	1638.5			3.17267	57	89	124	136	143
	3.17283	166	813.67	1506.55	1454.16	1615.3			3.17333	56	87	122	134	140
	3.1735	169	833.69	1489.15	1489.2	1592.1			3.174	56	86	120	132	137
	3.17417	172	852.28	1471.75	1524.24	1568.9			3.17467	55	84	118	130	134
	3.17483	174	869.44	1452.9	1559.28	1545.7			3.17533	55	83	116	128	131
	3.1755	177	888.03	1434.05	1592.86	1522.5			3.176	54	82	114	126	128
	3.17617	180	905.19	1413.75	1627.9	1499.3			3.17667	53	80	112	124	126
	3.17683	183	920.92	1394.9	1661.48	1476.1			3.17733	52	79	110	122	123
	3.1775	185	936.65	1374.6	1695.06	1452.9			3.178	52	77	107	120	120
	3.17817	188	952.38	1354.3	1727.18	1431.15			3.17867	51	76	105	118	118
	3.17883	191	966.68	1334	1759.3	1409.4			3.17933	51	74	103	116	115
	3.1795	193	980.98	1313.7	1791.42	1387.65			3.18	50	73	101	114	113
	3.18017	196	993.85	1293.4	1823.54	1367.35			3.18067	50	72	99	112	111
	3.18083	198	1006.72	1273.1	1854.2	1347.05			3.18133	49	71	97	110	108
	3.1815	201	1019.59	1252.8	1883.4	1326.75			3.182	48	70	95	108	106
	3.18217	203	1032.46	1231.05	1912.6	1307.9			3.18267	48	70	93	106	103
	3.18283	205	1043.9	1210.75	1941.8	1289.05			3.18333	47	69	92	104	101
	3.1835	207	1055.34	1190.45	1969.54	1270.2			3.184	47	69	91	103	99
	3.18417	209	1065.35	1171.6	1995.82	1251.35			3.18467	47	68	89	101	97
	3.18483	211	1075.36	1151.3	2020.64	1233.95			3.18533	47	68	89	100	95
	3.1855	213	1083.94	1131	2044	1215.1			3.186	47	68	88	99	93
	3.18617	215	1092.52	1112.15	2067.36	1197.7			3.18667	46	68	87	97	91
	3.18683	217	1099.67	1091.85	2087.8	1180.3			3.18733	46	68	87	95	89
	3.1875	219	1106.82	1073	2106.78	1162.9			3.188	46	68	86	94	87
	3.18817	221	1113.97	1052.7	2124.3	1146.95			3.18867	45	69	86	92	86
	3.18883	223	1121.12	1033.85	2140.36	1131			3.18933	45	69	85	90	84
	3.1895	225	1126.84	1015	2156.42	1113.6			3.19	45	69	84	88	83
	3.19017	227	1131.13	996.15	2169.56	1097.65			3.19067	45	70	84	87	82
	3.19083	229	1136.85	977.3	2181.24	1081.7			3.19133	45	71	83	85	80
	3.1915	231	1139.71	958.45	2191.46	1067.2			3.192	45	71	82	83	80
	3.19217	233	1144	941.05	2200.22	1051.25			3.19267	45	71	82	81	78
	3.19283	235	1145.43	923.65	2207.52	1035.3			3.19333	45	72	81	80	77
	3.1935	236	1148.29	904.8	2213.36	1020.8			3.194	45	72	80	78	76
	3.19417	238	1149.72	887.4	2217.74	1004.85			3.19467	45	73	79	76	75
	3.19483	240	1149.72	870	2220.66	990.35			3.19533	45	73	78	74	74
	3.1955	241	1149.72	852.6	2222.12	975.85			3.196	44	74	77	72	73
	3.19617	243	1149.72	835.2	2223.58	961.35			3.19667	44	74	76	71	72
	3.19683	244	1146.86	817.8	2222.12	946.85			3.19733	44	74	75	69	72
	3.1975	245	1145.43	800.4	2220.66	933.8			3.198	44	74	74	68	71
	3.19817	246	1142.57	783	2217.74	919.3			3.19867	44	74	73	66	71
	3.19883	247	1138.28	767.05	2214.82	904.8			3.19933	44	74	72	65	70
	3.1995	247	1132.56	751.1	2208.98	891.75			3.2	44	73	71	63	69
	3.20017	247	1126.84	733.7	2203.14	877.25			3.20067	44	73	69	62	68
	3.20083	247	1119.69	717.75	2195.84	864.2			3.20133	44	72	68	61	67
	3.2015	247	1111.11	703.25	2187.08	851.15			3.202	44	72	67	60	66
	3.20217	246	1102.53	687.3	2178.32	838.1			3.20267	44	71	66	59	64
	3.20283	245	1093.95	671.35	2169.56	825.05			3.20333	44	69	65	58	63
	3.2035	244	1085.37	655.4	2159.34	812			3.204	43	68	63	57	62
	3.20417	243	1075.36	640.9	2147.66	798.95			3.20467	43	67	62	56	61
	3.20483	242	1065.35	626.4	2137.44	787.35			3.20533	43	65	61	55	60
	3.2055	240	1053.91	611.9	2125.76	774.3			3.206	42	63	60	55	59
	3.20617	239	1042.47	597.4	2114.08	762.7			3.20667	41	61	59	54	58
	3.20683	237	1031.03	582.9	2100.94	749.65			3.20733	41	60	58	54	57
	3.2075	235	1018.16	568.4	2087.8	738.05			3.208	40	58	58	53	56
	3.20817	233	1006.72	553.9	2073.2	726.45			3.20867	39	56	57	52	55
	3.20883	231	993.85	539.4	2058.6	714.85			3.20933	38	54	56	52	54
	3.2095	229	980.98	524.9	2044	703.25			3.21	37	52	55	51	52
	3.21017	227	968.11	511.85	2029.4	691.65			3.21067	37	50	54	51	51
	3.21083	224	955.24	498.8	2013.34	681.5			3.21133	36	48	54	51	50
	3.2115	222	940.94	485.75	1997.28	671.35			3.212	35	46	53	50	49
	3.21217	220	928.07	472.7	1981.22	662.65			3.21267	34	45	53	50	48
	3.21283	217	913.77	459.65	1963.7	652.5			3.21333	33	43	52	49	47
	3.2135	215	898.04	448.05	1946.18	642.35			3.214	32	42	52	48	46
	3.21417	212	883.74	435	1927.2	633.65			3.21467	31	41	52	47	45
	3.21483	209	869.44	421.95	1908.22	623.5			3.21533	30	41	52	46	44
	3.2155	206	853.71	410.35	1889.24	614.8			3.216	29	40	52	45	43
	3.21617	204	837.98	398.75	1870.26	604.65			3.21667	28	39	52	44	43
	3.21683	201	823.68	387.15	1849.82	595.95			3.21733	27	39	52	43	42
	3.2175	198	807.95	375.55	1829.38	587.25			3.218	26	38	53	42	41
	3.21817	195	793.65	363.95	1807.48	578.55			3.21867	25	38	53	41	41
	3.21883	192	779.35	353.8	1785.58	569.85			3.21933	24	38	53	40	41
	3.2195	190	765.05	342.2	1763.68	561.15			3.22	23	38	53	39	40
	3.22017	187	749.32	332.05	1741.78	552.45			3.22067	22	38	54	38	40
	3.22083	184	735.02	320.45	1719.88	543.75			3.22133	21	38	54	37	40
	3.2215	182	720.72	310.3	1696.52	536.5			3.222	21	39	54	36	39
	3.22217	179	706.42	300.15	1673.16	529.25			3.22267	20	39	54	35	39
	3.22283	176	693.55	291.45	1649.8	522			3.22333	19	40	55	34	39
	3.2235	173	679.25	281.3	1626.44	514.75			3.224	18	40	55	33	39
	3.22417	171	666.38	272.6	1603.08	508.95			3.22467	18	40	55	32	39
	3.22483	169	653.51	262.45	1579.72	503.15			3.22533	17	41	54	31	38
	3.2255	166	642.07	255.2	1556.36	497.35			3.226	16	41	54	30	38
	3.22617	164	629.2	246.5	1533	491.55			3.22667	16	41	54	30	39
	3.22683	161	616.33	237.8	1509.64	485.75			3.22733	15	42	54	29	39
	3.2275	159	604.89	229.1	1486.28	481.4			3.228	15	42	53	28	38
	3.22817	156	593.45	220.4	1462.92	475.6			3.22867	14	43	53	27	38
	3.22883	154	580.58	213.15	1441.02	471.25			3.22933	14	43	52	27	38
	3.2295	151	569.14	205.9	1419.12	465.45			3.23	13	44	51	26	38
	3.23017	149	557.7	197.2	1397.22	459.65			3.23067	12	44	51	26	38
	3.23083	147	546.26	191.4	1376.78	455.3			3.23133	12	45	50	25	37
	3.2315	145	534.82	184.15	1356.34	449.5			3.232	11	45	49	25	37
	3.23217	143	524.81	176.9	1335.9	445.15			3.23267	11	45	48	25	37
	3.23283	141	513.37	171.1	1316.92	440.8			3.23333	10	46	47	24	36
	3.2335	139	501.93	163.85	1297.94	436.45			3.234	10	46	46	24	35
	3.23417	137	491.92	158.05	1278.96	432.1			3.23467	9	47	45	24	35
	3.23483	135	480.48	152.25	1259.98	427.75			3.23533	9	47	43	24	34
	3.2355	133	470.47	145	1242.46	423.4			3.236	9	47	42	24	33
	3.23617	131	459.03	139.2	1223.48	419.05			3.23667	9	47	40	24	32
	3.23683	130	449.02	133.4	1205.96	414.7			3.23733	9	47	39	24	32
	3.2375	128	439.01	127.6	1188.44	411.8			3.238	9	47	37	24	31
	3.23817	126	429	121.8	1170.92	407.45			3.23867	9	47	36	24	30
	3.23883	125	418.99	116	1154.86	404.55			3.23933	9	47	35	24	30
	3.2395	123	407.55	110.2	1138.8	401.65			3.24	9	47	34	25	29
	3.24017	121	397.54	105.85	1121.28	398.75			3.24067	9	46	33	25	29
	3.24083	120	387.53	100.05	1105.22	394.4			3.24133	9	46	32	25	28
	3.2415	118	377.52	95.7	1089.16	391.5			3.242	9	46	31	25	27
	3.24217	116	366.08	89.9	1074.56	388.6			3.24267	9	45	30	25	26
	3.24283	114	356.07	85.55	1058.5	384.25			3.24333	9	44	29	25	25
	3.2435	112	346.06	81.2	1042.44	381.35			3.244	9	43	29	26	25
	3.24417	110	336.05	76.85	1027.84	378.45			3.24467	9	43	28	26	24
	3.24483	108	324.61	72.5	1011.78	375.55			3.24533	9	42	27	26	23
	3.2455	106	314.6	69.6	997.18	372.65			3.246	10	41	27	27	23
	3.24617	104	304.59	65.25	982.58	369.75			3.24667	10	41	26	27	22
	3.24683	102	294.58	62.35	967.98	366.85			3.24733	10	40	26	27	21
	3.2475	100	284.57	58	953.38	363.95			3.248	10	40	25	27	20
	3.24817	98	274.56	55.1	940.24	362.5			3.24867	9	39	25	27	19
	3.24883	96	265.98	52.2	925.64	359.6			3.24933	9	39	24	27	18
	3.2495	94	255.97	49.3	911.04	356.7			3.25	9	38	24	27	18
	3.25017	92	245.96	46.4	897.9	353.8			3.25067	9	38	23	27	17
	3.25083	90	237.38	43.5	883.3	350.9			3.25133	10	37	23	26	16
	3.2515	88	228.8	40.6	870.16	348			3.252	10	37	23	26	15
	3.25217	86	220.22	37.7	857.02	345.1			3.25267	10	36	23	25	15
	3.25283	84	213.07	36.25	843.88	342.2			3.25333	10	36	23	25	14
	3.2535	82	204.49	33.35	830.74	339.3			3.254	10	36	23	24	13
	3.25417	81	197.34	30.45	817.6	336.4			3.25467	10	35	22	23	13
	3.25483	79	191.62	27.55	804.46	333.5			3.25533	9	35	22	22	12
	3.2555	77	184.47	24.65	792.78	330.6			3.256	9	34	22	22	11
	3.25617	76	178.75	21.75	779.64	327.7			3.25667	9	33	22	21	11
	3.25683	74	171.6	18.85	767.96	323.35			3.25733	9	33	22	20	11
	3.2575	73	165.88	17.4	754.82	320.45			3.258	10	32	22	19	11
	3.25817	71	161.59	15.95	743.14	316.1			3.25867	10	31	22	19	10
	3.25883	70	155.87	14.5	731.46	311.75			3.25933	10	31	22	18	10
	3.2595	68	151.58	11.6	719.78	308.85			3.26	10	30	22	17	10
	3.26017	67	147.29	10.15	708.1	304.5			3.26067	10	30	22	15	10
	3.26083	65	144.43	8.7	696.42	300.15			3.26133	10	29	22	14	10
	3.2615	64	140.14	7.25	686.2	294.35			3.262	11	29	23	13	10
	3.26217	62	137.28	4.35	675.98	290			3.26267	11	28	23	12	11
	3.26283	60	134.42	2.9	667.22	285.65			3.26333	11	27	23	11	11
	3.2635	59	131.56	0	657	281.3			3.264	12	27	24	9	12
	3.26417	57	128.7	-1.45	646.78	275.5			3.26467	12	26	25	8	12
	3.26483	56	124.41	-4.35	638.02	269.7			3.26533	13	25	26	7	13
	3.2655	55	121.55	-7.25	627.8	265.35			3.266	13	25	27	6	13
	3.26617	54	118.69	-10.15	619.04	261			3.26667	14	24	28	5	14
	3.26683	53	115.83	-13.05	608.82	255.2			3.26733	15	23	29	4	15
	3.2675	52	112.97	-17.4	600.06	250.85			3.268	15	22	29	3	15
	3.26817	52	110.11	-20.3	591.3	247.95			3.26867	15	22	30	2	16
	3.26883	51	107.25	-24.65	582.54	243.6			3.26933	16	21	31	2	17
	3.2695	50	104.39	-27.55	573.78	239.25			3.27	16	20	32	1	17
	3.27017	49	101.53	-31.9	565.02	236.35			3.27067	16	19	32	1	18
	3.27083	48	97.24	-34.8	556.26	233.45			3.27133	16	18	33	1	18
	3.2715	47	94.38	-39.15	547.5	230.55			3.272	17	17	33	1	18
	3.27217	47	91.52	-42.05	540.2	229.1			3.27267	17	17	34	1	18
	3.27283	46	87.23	-46.4	532.9	226.2			3.27333	17	16	35	1	18
	3.2735	45	84.37	-49.3	525.6	224.75			3.274	17	16	35	1	18
	3.27417	45	81.51	-52.2	518.3	223.3			3.27467	17	15	35	1	18
	3.27483	44	78.65	-55.1	512.46	221.85			3.27533	16	15	35	2	18
	3.2755	44	74.36	-59.45	506.62	221.85			3.276	16	14	36	2	17
	3.27617	44	71.5	-62.35	500.78	221.85			3.27667	16	14	36	3	17
	3.27683	43	68.64	-65.25	494.94	221.85			3.27733	16	14	36	3	16
	3.2775	43	65.78	-68.15	489.1	221.85			3.278	16	14	36	4	15
	3.27817	43	61.49	-71.05	484.72	221.85			3.27867	16	14	36	5	14
	3.27883	42	58.63	-72.5	478.88	221.85			3.27933	16	15	36	5	14
	3.2795	42	55.77	-73.95	474.5	221.85			3.28	16	15	36	6	13
	3.28017	42	52.91	-76.85	468.66	221.85			3.28067	15	16	36	7	12
	3.28083	42	50.05	-78.3	462.82	221.85			3.28133	15	16	36	8	12
	3.2815	42	48.62	-79.75	458.44	221.85			3.282	15	16	35	9	11
	3.28217	42	45.76	-81.2	452.6	223.3			3.28267	14	17	35	10	10
	3.28283	42	42.9	-82.65	448.22	223.3			3.28333	14	18	35	11	9
	3.2835	42	40.04	-84.1	443.84	223.3			3.284	14	18	34	12	8
	3.28417	42	38.61	-85.55	439.46	223.3			3.28467	13	19	34	13	7
	3.28483	42	35.75	-87	435.08	223.3			3.28533	13	20	34	13	6
	3.2855	42	34.32	-87	430.7	221.85			3.286	13	20	34	14	5
	3.28617	42	31.46	-88.45	426.32	221.85			3.28667	12	21	34	15	4
	3.28683	42	30.03	-88.45	421.94	220.4			3.28733	12	22	34	16	3
	3.2875	42	28.6	-89.9	417.56	220.4			3.288	11	23	33	16	2
	3.28817	42	28.6	-91.35	414.64	218.95			3.28867	11	23	33	17	1
	3.28883	42	27.17	-91.35	410.26	217.5			3.28933	10	24	32	17	0
	3.2895	42	25.74	-92.8	407.34	216.05			3.29	10	24	31	17	-1
	3.29017	42	25.74	-94.25	404.42	214.6			3.29067	10	25	30	18	-2
	3.29083	41	24.31	-95.7	401.5	211.7			3.29133	9	25	30	18	-2
	3.2915	41	22.88	-97.15	397.12	210.25			3.292	9	26	29	17	-3
	3.29217	40	21.45	-98.6	394.2	205.9			3.29267	8	26	28	17	-3
	3.29283	40	21.45	-100.05	391.28	203			3.29333	8	27	28	17	-3
	3.2935	39	20.02	-101.5	386.9	200.1			3.294	8	27	27	16	-3
	3.29417	39	18.59	-102.95	383.98	195.75			3.29467	7	28	26	16	-3
	3.29483	38	17.16	-104.4	381.06	191.4			3.29533	7	28	26	15	-3
	3.2955	37	14.3	-107.3	378.14	187.05			3.296	7	28	25	14	-3
	3.29617	37	12.87	-110.2	375.22	184.15			3.29667	6	28	24	13	-2
	3.29683	36	11.44	-111.65	372.3	179.8			3.29733	6	28	23	12	-2
	3.2975	35	10.01	-113.1	369.38	175.45			3.298	6	28	22	11	-2
	3.29817	34	8.58	-114.55	366.46	169.65			3.29867	5	28	22	10	-1
	3.29883	33	7.15	-117.45	365	165.3			3.29933	5	28	21	9	-1
	3.2995	32	5.72	-118.9	362.08	159.5			3.3	5	27	21	8	0
	3.30017	31	2.86	-120.35	359.16	155.15			3.30067	4	26	20	7	0
	3.30083	31	1.43	-121.8	356.24	149.35			3.30133	4	26	20	6	1
	3.3015	30	0	-123.25	353.32	143.55			3.302	4	25	19	5	1
	3.30217	29	-1.43	-124.7	350.4	139.2			3.30267	3	24	19	5	1
	3.30283	28	-2.86	-126.15	347.48	133.4			3.30333	3	23	18	4	1
	3.3035	27	-4.29	-127.6	344.56	127.6			3.304	3	22	18	3	2
	3.30417	26	-5.72	-129.05	341.64	123.25			3.30467	3	21	18	2	2
	3.30483	25	-7.15	-129.05	338.72	117.45			3.30533	3	20	18	1	2
	3.3055	24	-10.01	-130.5	335.8	111.65			3.306	3	19	18	0	2
	3.30617	23	-11.44	-130.5	332.88	107.3			3.30667	3	18	19	-1	2
	3.30683	23	-12.87	-130.5	329.96	101.5			3.30733	3	16	19	-2	2
	3.3075	22	-15.73	-130.5	325.58	97.15			3.308	3	15	20	-3	2
	3.30817	22	-17.16	-131.95	322.66	92.8			3.30867	3	14	21	-4	1
	3.30883	21	-20.02	-131.95	318.28	88.45			3.30933	2	14	21	-5	1
	3.3095	20	-21.45	-131.95	313.9	84.1			3.31	2	13	22	-5	1

## Sheet: Fig 5e
Figure 5e	Lip NPs-NIR						Lip NPs+NIR
	Lip 0	Lip 0.5	Lip 1.0	Lip 2.5	Lip 5.0		Lip 0	Lip 0.5	Lip 1.0	Lip 2.5	Lip 5.0
	100	99.0153	100.238	99.347	104.737		100	103.139	99.6816	100.184	100.326
		99.69	102.407	100.517	101.159			99.0557	97.6875	100.26	101.945
		100.413	103.22	101.323	106.456			96.1373	95.8607	99.1612	100.515
		98.7058	99.854	107.064	101.684			99.6452	100.122	103.488	102.178
		97.2334	101.438	101.289	102.169			100.082	101.166	99.3141	102.312
		103.969	99.4849	100.562	102.221			102.56	97.9531	101.738	102.636

## Sheet: Fig 6a
Figure 6a	without NIR							with NIR
	con	LPS	Lip 0.5	Lip 1.0	Lip 2.5	Lip 5.0		con	LPS	Lip 0.5	Lip 1.0	Lip 2.5	Lip 5.0
	88.2107	253.59	298.635	292.722	303.726	280.095		97.5632	274.288	225.75	161.552	157.213	208.846
	96.1646	339.276	268.596	277.479	276.352	270.162		113.286	307.442	196.297	184.086	176.278	225.955
	115.625	287.793	369.553	345.748	391.532	326.128		89.1506	322.376	237.398	209.553	209.59	198.96
	100.029	340.831	344.69	341.194	358.42	410.575		95.7991	300.795	210.773	188.136	148.825	127.027
	77.1191	370.96	340.53	387.994	291.099	353.253		104.097	298.101	186.102	164.126	170.214	194.145
	122.852	326.887	288.093	313.086	350.077	364.817		100.104	334.861	252.232	196.493	186.689	222.602

## Sheet: Fig 6b
Figure 6b	without NIR					with NIR
ROS	con	LPS	BS	Lip NPs		con	LPS	BS	Lip NPs
	95.2861	263.971	268.711	278.902		81.7225	253.329	188.804	170.319
	100.037	282.158	278.086	254.714		103.012	269.902	179.393	163.248
	106.36	286.211	281.954	256.587		102.463	294.294	182.296	151.838
	98.3163	282.798	266.93	238.096		112.802	225.912	214.697	157.734
	95.3601	292.351	345.164	294.294		87.3498	354.06	209.197	155.17
	104.64	346.545	268.586	346.491		112.65	268.586	254.896	156.031

[truncated: 8 more sheets: Fig 6c, Fig 6d, Fig 6e, Fig 7a, Fig 7b, Fig 7c, Fig S1, Table S1]
